# Supplementary material for: Rainfall affects leaching of pre-emergent herbicide from wheat residue into the soil
Source: PLoS One. 2019 Feb 1;14(2):e0210219. doi: 10.1371/journal.pone.0210219 (PMC6358059; doi:10.1371/journal.pone.0210219)
Supplement: S1 Table — (XLSX) [file pone.0210219.s001.xlsx]

## Sheet: Soil
PlotNo!	rep!	Pl_Spc!	R_Int!	R_Amount!	A_Time!	Medium	Herbicide	Sl_Avg.	SI_Inhibition%	SI% of Cntrol
1	1	AR	5	0	0	Soil	Pro.	46.75	45.7971	54.2029
2	2	AR	5	0	0	Soil	Pro.	63.75	21.9388	78.0612
3	3	AR	5	0	0	Soil	Pro.	65	38.2129	61.7871
4	4	AR	5	0	0	Soil	Pro.	53.75	39.1509	60.8491
5	1	AR	5	0	0.25	Soil	Pro.	0	100	0
6	2	AR	5	0	0.25	Soil	Pro.	33.75	66.9765	33.0235
7	3	AR	5	0	0.25	Soil	Pro.	36.25	46.4945	53.5055
8	4	AR	5	0	0.25	Soil	Pro.	46.25	53.8423	46.1577
9	1	AR	5	0	1	Soil	Pro.	60	31.8182	68.1818
10	2	AR	5	0	1	Soil	Pro.	43.5	54.6875	45.3125
11	3	AR	5	0	1	Soil	Pro.	54	44.4444	55.5556
12	4	AR	5	0	1	Soil	Pro.	38	60.5809	39.4191
13	1	AR	5	0	7	Soil	Pro.	65	32.6425	67.3575
14	2	AR	5	0	7	Soil	Pro.	55	27.8215	72.1785
15	3	AR	5	0	7	Soil	Pro.	30	59.5687	40.4313
16	4	AR	5	0	7	Soil	Pro.	35	45.3125	54.6875
17	1	AR	5	0	14	Soil	Pro.	38.75	35.4167	64.5833
18	2	AR	5	0	14	Soil	Pro.	42	21.8605	78.1395
19	3	AR	5	0	14	Soil	Pro.	33.3333	53.2164	46.7836
20	4	AR	5	0	14	Soil	Pro.	66.25	11.6667	88.3333
21	1	AR	10	0	0	Soil	Pro.	66.25	1.1194	98.8806
22	2	AR	10	0	0	Soil	Pro.	63	6.66667	93.3333
23	3	AR	10	0	0	Soil	Pro.	79	1.25	98.75
24	4	AR	10	0	0	Soil	Pro.	54	21.1679	78.8321
25	1	AR	10	0	0.25	Soil	Pro.	48	20	80
26	2	AR	10	0	0.25	Soil	Pro.	49	32.4138	67.5862
27	3	AR	10	0	0.25	Soil	Pro.	36	37.3913	62.6087
28	4	AR	10	0	0.25	Soil	Pro.	45	20.2128	79.7872
29	1	AR	10	0	1	Soil	Pro.	65	7.14286	92.8571
30	2	AR	10	0	1	Soil	Pro.	35	44	56
31	3	AR	10	0	1	Soil	Pro.	45	47.8261	52.1739
32	4	AR	10	0	1	Soil	Pro.	36.6667	55.102	44.898
33	1	AR	10	0	7	Soil	Pro.	35	66.73	33.27
34	2	AR	10	0	7	Soil	Pro.	50	43.3962	56.6038
35	3	AR	10	0	7	Soil	Pro.	47.5	53.7037	46.2963
36	4	AR	10	0	7	Soil	Pro.	31	69.6673	30.3327
37	1	AR	10	0	14	Soil	Pro.	36	46.8635	53.1365
38	2	AR	10	0	14	Soil	Pro.	42	58.0838	41.9162
39	3	AR	10	0	14	Soil	Pro.	42	52.2727	47.7273
40	4	AR	10	0	14	Soil	Pro.	80	16.6667	83.3333
41	1	AR	20	0	0	Soil	Pro.	42	56.7901	43.2099
42	2	AR	20	0	0	Soil	Pro.	51.25	46.8361	53.1639
43	3	AR	20	0	0	Soil	Pro.	43.5	54.9223	45.0777
44	4	AR	20	0	0	Soil	Pro.	45	40.9449	59.0551
45	1	AR	20	0	0.25	Soil	Pro.	61.25	17.4528	82.5472
46	2	AR	20	0	0.25	Soil	Pro.	30.75	55.4348	44.5652
47	3	AR	20	0	0.25	Soil	Pro.	66.25	15.4255	84.5745
48	4	AR	20	0	0.25	Soil	Pro.	54	38.2857	61.7143
49	1	AR	20	0	1	Soil	Pro.	65	21.6867	78.3133
50	2	AR	20	0	1	Soil	Pro.	35	72	28
51	3	AR	20	0	1	Soil	Pro.	46.6667	50.6173	49.3827
52	4	AR	20	0	1	Soil	Pro.	61.6667	20.9402	79.0598
53	1	AR	20	0	7	Soil	Pro.	51.6667	46.1806	53.8194
54	2	AR	20	0	7	Soil	Pro.	48.75	2.5	97.5
55	3	AR	20	0	7	Soil	Pro.	36.6667	51.1111	48.8889
56	4	AR	20	0	7	Soil	Pro.	60	12.7273	87.2727
57	1	AR	20	0	14	Soil	Pro.	41.6667	55.2933	44.7067
58	2	AR	20	0	14	Soil	Pro.	43.3333	52.5894	47.4106
59	3	AR	20	0	14	Soil	Pro.	27.5	63.3333	36.6667
60	4	AR	20	0	14	Soil	Pro.	45	23.7288	76.2712
61	1	CU	5	0	0	Soil	Pro.	27.3333	10.0877	89.9123
62	2	CU	5	0	0	Soil	Pro.	31.25	8.08824	91.9118
63	3	CU	5	0	0	Soil	Pro.	25.75	20.7692	79.2308
64	4	CU	5	0	0	Soil	Pro.	23	38.255	61.745
65	1	CU	5	0	0.25	Soil	Pro.	23.25	40.3846	59.6154
66	2	CU	5	0	0.25	Soil	Pro.	22.5	40.7895	59.2105
67	3	CU	5	0	0.25	Soil	Pro.	23.2	38.543	61.457
68	4	CU	5	0	0.25	Soil	Pro.	23.5	38.1579	61.8421
69	1	CU	5	0	1	Soil	Pro.	29	21.1957	78.8043
70	2	CU	5	0	1	Soil	Pro.	13	63.4831	36.5169
71	3	CU	5	0	1	Soil	Pro.	25	31.1927	68.8073
72	4	CU	5	0	1	Soil	Pro.	16.3333	52.3114	47.6886
73	1	CU	5	0	7	Soil	Pro.	21	40	60
74	2	CU	5	0	7	Soil	Pro.	17.6667	55.4622	44.5378
75	3	CU	5	0	7	Soil	Pro.	20	42.446	57.554
76	4	CU	5	0	7	Soil	Pro.	21.6667	38.0952	61.9048
77	1	CU	5	0	14	Soil	Pro.	25	34.7826	65.2174
78	2	CU	5	0	14	Soil	Pro.	25	20.2128	79.7872
79	3	CU	5	0	14	Soil	Pro.	25.75	26.4286	73.5714
80	4	CU	5	0	14	Soil	Pro.	25.6	36	64
81	1	CU	10	0	0	Soil	Pro.	25.5	21.5385	78.4615
82	2	CU	10	0	0	Soil	Pro.	25	23.0769	76.9231
83	3	CU	10	0	0	Soil	Pro.	33.25	2.20588	97.7941
84	4	CU	10	0	0	Soil	Pro.	21.5	28.3333	71.6667
85	1	CU	10	0	0.25	Soil	Pro.	26.75	10.8333	89.1667
86	2	CU	10	0	0.25	Soil	Pro.	18.75	37.5	62.5
87	3	CU	10	0	0.25	Soil	Pro.	25	1.96078	98.0392
88	4	CU	10	0	0.25	Soil	Pro.	17.3333	30.6667	69.3333
89	1	CU	10	0	1	Soil	Pro.	26.25	15.3226	84.6774
90	2	CU	10	0	1	Soil	Pro.	20.5	41.4286	58.5714
91	3	CU	10	0	1	Soil	Pro.	23.6	22.3684	77.6316
92	4	CU	10	0	1	Soil	Pro.	24.4	28.2353	71.7647
93	1	CU	10	0	7	Soil	Pro.	21.6	33.5385	66.4615
94	2	CU	10	0	7	Soil	Pro.	24.6	33.9597	66.0403
95	3	CU	10	0	7	Soil	Pro.	20	48.7179	51.2821
96	4	CU	10	0	7	Soil	Pro.	20	47.3684	52.6316
97	1	CU	10	0	14	Soil	Pro.	21.75	42.3841	57.6159
98	2	CU	10	0	14	Soil	Pro.	26	31.5789	68.4211
99	3	CU	10	0	14	Soil	Pro.	20.2	45.1087	54.8913
100	4	CU	10	0	14	Soil	Pro.	22.6667	36.3296	63.6704
101	1	CU	20	0	0	Soil	Pro.	22.5	38.0734	61.9266
102	2	CU	20	0	0	Soil	Pro.	22	35.7664	64.2336
103	3	CU	20	0	0	Soil	Pro.	22.5	35.7143	64.2857
104	4	CU	20	0	0	Soil	Pro.	22.3333	43.6975	56.3025
105	1	CU	20	0	0.25	Soil	Pro.	23.3333	32.8537	67.1463
106	2	CU	20	0	0.25	Soil	Pro.	18	42.5532	57.4468
107	3	CU	20	0	0.25	Soil	Pro.	26.75	17.6923	82.3077
108	4	CU	20	0	0.25	Soil	Pro.	21.2	45.641	54.359
109	1	CU	20	0	1	Soil	Pro.	22	42.1053	57.8947
110	2	CU	20	0	1	Soil	Pro.	25.25	32.6667	67.3333
111	3	CU	20	0	1	Soil	Pro.	23.75	33.0986	66.9014
112	4	CU	20	0	1	Soil	Pro.	24.75	33.1081	66.8919
113	1	CU	20	0	7	Soil	Pro.	25	30.1676	69.8324
114	2	CU	20	0	7	Soil	Pro.	24.25	38.3475	61.6525
115	3	CU	20	0	7	Soil	Pro.	22.3333	39.0909	60.9091
116	4	CU	20	0	7	Soil	Pro.	29	14.2012	85.7988
117	1	CU	20	0	14	Soil	Pro.	17.5	50.8427	49.1573
118	2	CU	20	0	14	Soil	Pro.	21.6667	36.7397	63.2603
119	3	CU	20	0	14	Soil	Pro.	21.75	37.4101	62.5899
120	4	CU	20	0	14	Soil	Pro.	18	50.9091	49.0909
121	1	AR	5	5	0	Soil	Pro.	32	62.8986	37.1014
122	2	AR	5	5	0	Soil	Pro.	14	82.8571	17.1429
123	3	AR	5	5	0	Soil	Pro.	38.3333	63.5615	36.4385
124	4	AR	5	5	0	Soil	Pro.	9	89.8113	10.1887
125	1	AR	5	5	0.25	Soil	Pro.	18.25	82.2125	17.7875
126	2	AR	5	5	0.25	Soil	Pro.	46	54.9902	45.0098
127	3	AR	5	5	0.25	Soil	Pro.	0	100	0
128	4	AR	5	5	0.25	Soil	Pro.	41.75	58.3333	41.6667
129	1	AR	5	5	1	Soil	Pro.	31.8	63.8636	36.1364
130	2	AR	5	5	1	Soil	Pro.	27.6667	71.1806	28.8194
131	3	AR	5	5	1	Soil	Pro.	40	58.8477	41.1523
132	4	AR	5	5	1	Soil	Pro.	47.6	50.6224	49.3776
133	1	AR	5	5	7	Soil	Pro.	41.25	57.2539	42.7461
134	2	AR	5	5	7	Soil	Pro.	12	84.252	15.748
135	3	AR	5	5	7	Soil	Pro.	47.5	35.9838	64.0162
136	4	AR	5	5	7	Soil	Pro.	63.3333	1.04167	98.9583
137	1	AR	5	5	14	Soil	Pro.	40	33.3333	66.6667
138	2	AR	5	5	14	Soil	Pro.	45	16.2791	83.7209
139	3	AR	5	5	14	Soil	Pro.	52.5	26.3158	73.6842
140	4	AR	5	5	14	Soil	Pro.	45	40	60
141	1	AR	10	5	0	Soil	Pro.	15.5	76.8657	23.1343
142	2	AR	10	5	0	Soil	Pro.	14	79.2593	20.7407
143	3	AR	10	5	0	Soil	Pro.	27.3333	65.8333	34.1667
144	4	AR	10	5	0	Soil	Pro.	28.75	58.0292	41.9708
145	1	AR	10	5	0.25	Soil	Pro.	26.6667	55.5556	44.4444
146	2	AR	10	5	0.25	Soil	Pro.	22	69.6552	30.3448
147	3	AR	10	5	0.25	Soil	Pro.	37.5	34.7826	65.2174
148	4	AR	10	5	0.25	Soil	Pro.	30.4	46.0993	53.9007
149	1	AR	10	5	1	Soil	Pro.	33.75	51.7857	48.2143
150	2	AR	10	5	1	Soil	Pro.	50	20	80
151	3	AR	10	5	1	Soil	Pro.	21	75.6522	24.3478
152	4	AR	10	5	1	Soil	Pro.	60	26.5306	73.4694
153	1	AR	10	5	7	Soil	Pro.	33.3333	68.3143	31.6857
154	2	AR	10	5	7	Soil	Pro.	29.25	66.8868	33.1132
155	3	AR	10	5	7	Soil	Pro.	46.6667	54.5159	45.4841
156	4	AR	10	5	7	Soil	Pro.	32.5	68.1996	31.8004
157	1	AR	10	5	14	Soil	Pro.	45	33.5793	66.4207
158	2	AR	10	5	14	Soil	Pro.	62.75	37.3752	62.6248
159	3	AR	10	5	14	Soil	Pro.	35	60.2273	39.7727
160	4	AR	10	5	14	Soil	Pro.	65	32.2917	67.7083
161	1	AR	20	5	0	Soil	Pro.	16.6667	82.8532	17.1468
162	2	AR	20	5	0	Soil	Pro.	10	89.6266	10.3734
163	3	AR	20	5	0	Soil	Pro.	13.8	85.6995	14.3005
164	4	AR	20	5	0	Soil	Pro.	10	86.8766	13.1234
165	1	AR	20	5	0.25	Soil	Pro.	28.75	61.2534	38.7466
166	2	AR	20	5	0.25	Soil	Pro.	16.75	75.7246	24.2754
167	3	AR	20	5	0.25	Soil	Pro.	14.3333	81.7021	18.2979
168	4	AR	20	5	0.25	Soil	Pro.	13.6667	84.381	15.619
169	1	AR	20	5	1	Soil	Pro.	23	72.2892	27.7108
170	2	AR	20	5	1	Soil	Pro.	48.3333	61.3333	38.6667
171	3	AR	20	5	1	Soil	Pro.	22.4	76.2963	23.7037
172	4	AR	20	5	1	Soil	Pro.	28.3333	63.6752	36.3248
173	1	AR	20	5	7	Soil	Pro.	35	63.5417	36.4583
174	2	AR	20	5	7	Soil	Pro.	37.6	24.8	75.2
175	3	AR	20	5	7	Soil	Pro.	32.5	56.6667	43.3333
176	4	AR	20	5	7	Soil	Pro.	15	78.1818	21.8182
177	1	AR	20	5	14	Soil	Pro.	40	57.0815	42.9185
178	2	AR	20	5	14	Soil	Pro.	71.25	22.046	77.954
179	3	AR	20	5	14	Soil	Pro.	40	46.6667	53.3333
180	4	AR	20	5	14	Soil	Pro.	17.5	70.339	29.661
181	1	CU	5	5	0	Soil	Pro.	25	17.7632	82.2368
182	2	CU	5	5	0	Soil	Pro.	25.5	25	75
183	3	CU	5	5	0	Soil	Pro.	22	32.3077	67.6923
184	4	CU	5	5	0	Soil	Pro.	20	46.3087	53.6913
185	1	CU	5	5	0.25	Soil	Pro.	25	35.8974	64.1026
186	2	CU	5	5	0.25	Soil	Pro.	24.5	35.5263	64.4737
187	3	CU	5	5	0.25	Soil	Pro.	25.5	32.4503	67.5497
188	4	CU	5	5	0.25	Soil	Pro.	23.25	38.8158	61.1842
189	1	CU	5	5	1	Soil	Pro.	21.25	42.2554	57.7446
190	2	CU	5	5	1	Soil	Pro.	17.6	50.5618	49.4382
191	3	CU	5	5	1	Soil	Pro.	16.4	54.8624	45.1376
192	4	CU	5	5	1	Soil	Pro.	24.25	29.1971	70.8029
193	1	CU	5	5	7	Soil	Pro.	20.3333	41.9048	58.0952
194	2	CU	5	5	7	Soil	Pro.	24.6667	37.8151	62.1849
195	3	CU	5	5	7	Soil	Pro.	27.4	21.1511	78.8489
196	4	CU	5	5	7	Soil	Pro.	33.5	4.28571	95.7143
197	1	CU	5	5	14	Soil	Pro.	22	42.6087	57.3913
198	2	CU	5	5	14	Soil	Pro.	24	23.4043	76.5957
199	3	CU	5	5	14	Soil	Pro.	22.5	35.7143	64.2857
200	4	CU	5	5	14	Soil	Pro.	21.6	46	54
201	1	CU	10	5	0	Soil	Pro.	23	29.2308	70.7692
202	2	CU	10	5	0	Soil	Pro.	11	66.1538	33.8462
203	3	CU	10	5	0	Soil	Pro.	15.6667	53.9216	46.0784
204	4	CU	10	5	0	Soil	Pro.	12.6667	57.7778	42.2222
205	1	CU	10	5	0.25	Soil	Pro.	15.5	48.3333	51.6667
206	2	CU	10	5	0.25	Soil	Pro.	22.5	25	75
207	3	CU	10	5	0.25	Soil	Pro.	19	25.4902	74.5098
208	4	CU	10	5	0.25	Soil	Pro.	23	8	92
209	1	CU	10	5	1	Soil	Pro.	15.2	50.9677	49.0323
210	2	CU	10	5	1	Soil	Pro.	20	42.8571	57.1429
211	3	CU	10	5	1	Soil	Pro.	17.6667	41.886	58.114
212	4	CU	10	5	1	Soil	Pro.	19.75	41.9118	58.0882
213	1	CU	10	5	7	Soil	Pro.	26.25	19.2308	80.7692
214	2	CU	10	5	7	Soil	Pro.	26.4	29.1275	70.8725
215	3	CU	10	5	7	Soil	Pro.	32.5	16.6667	83.3333
216	4	CU	10	5	7	Soil	Pro.	28	26.3158	73.6842
217	1	CU	10	5	14	Soil	Pro.	28.25	25.1656	74.8344
218	2	CU	10	5	14	Soil	Pro.	27.5	27.6316	72.3684
219	3	CU	10	5	14	Soil	Pro.	22.3333	39.3116	60.6884
220	4	CU	10	5	14	Soil	Pro.	25.6667	27.9026	72.0974
221	1	CU	20	5	0	Soil	Pro.	20	44.9541	55.0459
222	2	CU	20	5	0	Soil	Pro.	22	35.7664	64.2336
223	3	CU	20	5	0	Soil	Pro.	15	57.1429	42.8571
224	4	CU	20	5	0	Soil	Pro.	9	77.3109	22.6891
225	1	CU	20	5	0.25	Soil	Pro.	23.25	33.0935	66.9065
226	2	CU	20	5	0.25	Soil	Pro.	24.3333	22.3404	77.6596
227	3	CU	20	5	0.25	Soil	Pro.	22.5	30.7692	69.2308
228	4	CU	20	5	0.25	Soil	Pro.	19.75	49.359	50.641
229	1	CU	20	5	1	Soil	Pro.	23.75	37.5	62.5
230	2	CU	20	5	1	Soil	Pro.	23	38.6667	61.3333
231	3	CU	20	5	1	Soil	Pro.	24.5	30.9859	69.0141
232	4	CU	20	5	1	Soil	Pro.	23.3333	36.9369	63.0631
233	1	CU	20	5	7	Soil	Pro.	14.3333	59.9628	40.0372
234	2	CU	20	5	7	Soil	Pro.	26.25	33.2627	66.7373
235	3	CU	20	5	7	Soil	Pro.	21.6667	40.9091	59.0909
236	4	CU	20	5	7	Soil	Pro.	23.6667	29.9803	70.0197
237	1	CU	20	5	14	Soil	Pro.	24.25	31.882	68.118
238	2	CU	20	5	14	Soil	Pro.	25	27.0073	72.9927
239	3	CU	20	5	14	Soil	Pro.	24.2	30.3597	69.6403
240	4	CU	20	5	14	Soil	Pro.	17.5	52.2727	47.7273
241	1	AR	5	10	0	Soil	Pro.	16.8	80.5217	19.4783
242	2	AR	5	10	0	Soil	Pro.	21.3333	73.8776	26.1224
243	3	AR	5	10	0	Soil	Pro.	10.75	89.7814	10.2186
244	4	AR	5	10	0	Soil	Pro.	25	71.6981	28.3019
245	1	AR	5	10	0.25	Soil	Pro.	30	70.7602	29.2398
246	2	AR	5	10	0.25	Soil	Pro.	10.5	89.726	10.274
247	3	AR	5	10	0.25	Soil	Pro.	31.4	53.6531	46.3469
248	4	AR	5	10	0.25	Soil	Pro.	40	60.0798	39.9202
249	1	AR	5	10	1	Soil	Pro.	30	65.9091	34.0909
250	2	AR	5	10	1	Soil	Pro.	46.4	51.6667	48.3333
251	3	AR	5	10	1	Soil	Pro.	13	86.6255	13.3745
252	4	AR	5	10	1	Soil	Pro.	28.3333	70.6086	29.3914
253	1	AR	5	10	7	Soil	Pro.	10.6667	88.9465	11.0535
254	2	AR	5	10	7	Soil	Pro.	20	73.7533	26.2467
255	3	AR	5	10	7	Soil	Pro.	37.5	49.4609	50.5391
256	4	AR	5	10	7	Soil	Pro.	23	64.0625	35.9375
257	1	AR	5	10	14	Soil	Pro.	40	33.3333	66.6667
258	2	AR	5	10	14	Soil	Pro.	43.3333	19.3798	80.6202
259	3	AR	5	10	14	Soil	Pro.	56.25	21.0526	78.9474
260	4	AR	5	10	14	Soil	Pro.	60	20	80
261	1	AR	10	10	0	Soil	Pro.	30	55.2239	44.7761
262	2	AR	10	10	0	Soil	Pro.	15	77.7778	22.2222
263	3	AR	10	10	0	Soil	Pro.	35	56.25	43.75
264	4	AR	10	10	0	Soil	Pro.	33.75	50.7299	49.2701
265	1	AR	10	10	0.25	Soil	Pro.	17	71.6667	28.3333
266	2	AR	10	10	0.25	Soil	Pro.	35	51.7241	48.2759
267	3	AR	10	10	0.25	Soil	Pro.	40	30.4348	69.5652
268	4	AR	10	10	0.25	Soil	Pro.	37.5	33.5106	66.4894
269	1	AR	10	10	1	Soil	Pro.	10	85.7143	14.2857
270	2	AR	10	10	1	Soil	Pro.	11	82.4	17.6
271	3	AR	10	10	1	Soil	Pro.	44.6	48.2899	51.7101
272	4	AR	10	10	1	Soil	Pro.	26.25	67.8571	32.1429
273	1	AR	10	10	7	Soil	Pro.	14	86.692	13.308
274	2	AR	10	10	7	Soil	Pro.	30	66.0377	33.9623
275	3	AR	10	10	7	Soil	Pro.	40	61.0136	38.9864
276	4	AR	10	10	7	Soil	Pro.	27.6667	72.9289	27.0711
277	1	AR	10	10	14	Soil	Pro.	27.3333	59.6556	40.3444
278	2	AR	10	10	14	Soil	Pro.	31	69.0619	30.9381
279	3	AR	10	10	14	Soil	Pro.	25	71.5909	28.4091
280	4	AR	10	10	14	Soil	Pro.	57	40.625	59.375
281	1	AR	20	10	0	Soil	Pro.	13.75	85.8539	14.1461
282	2	AR	20	10	0	Soil	Pro.	7.5	92.2199	7.78008
283	3	AR	20	10	0	Soil	Pro.	17.75	81.6062	18.3938
284	4	AR	20	10	0	Soil	Pro.	20.6667	72.8784	27.1216
285	1	AR	20	10	0.25	Soil	Pro.	31.6667	57.3226	42.6774
286	2	AR	20	10	0.25	Soil	Pro.	21.6667	68.599	31.401
287	3	AR	20	10	0.25	Soil	Pro.	22.3333	71.4894	28.5106
288	4	AR	20	10	0.25	Soil	Pro.	16.6667	80.9524	19.0476
289	1	AR	20	10	1	Soil	Pro.	30	63.8554	36.1446
290	2	AR	20	10	1	Soil	Pro.	30.5	75.6	24.4
291	3	AR	20	10	1	Soil	Pro.	28.75	69.5767	30.4233
292	4	AR	20	10	1	Soil	Pro.	25	67.9487	32.0513
293	1	AR	20	10	7	Soil	Pro.	37.5	60.9375	39.0625
294	2	AR	20	10	7	Soil	Pro.	15	70	30
295	3	AR	20	10	7	Soil	Pro.	18.3333	75.5556	24.4444
296	4	AR	20	10	7	Soil	Pro.	25	63.6364	36.3636
297	1	AR	20	10	14	Soil	Pro.	48.4	48.0687	51.9313
298	2	AR	20	10	14	Soil	Pro.	37.5	58.9716	41.0284
299	3	AR	20	10	14	Soil	Pro.	44	41.3333	58.6667
300	4	AR	20	10	14	Soil	Pro.	51.6	12.5424	87.4576
301	1	CU	5	10	0	Soil	Pro.	10.2	66.4474	33.5526
302	2	CU	5	10	0	Soil	Pro.	12.5	63.2353	36.7647
303	3	CU	5	10	0	Soil	Pro.	20	38.4615	61.5385
304	4	CU	5	10	0	Soil	Pro.	12	67.7852	32.2148
305	1	CU	5	10	0.25	Soil	Pro.	20	48.7179	51.2821
306	2	CU	5	10	0.25	Soil	Pro.	22.5	40.7895	59.2105
307	3	CU	5	10	0.25	Soil	Pro.	17	54.9669	45.0331
308	4	CU	5	10	0.25	Soil	Pro.	21.75	42.7632	57.2368
309	1	CU	5	10	1	Soil	Pro.	27.5	25.2717	74.7283
310	2	CU	5	10	1	Soil	Pro.	25.6	28.0899	71.9101
311	3	CU	5	10	1	Soil	Pro.	21.2	41.6514	58.3486
312	4	CU	5	10	1	Soil	Pro.	15.4	55.0365	44.9635
313	1	CU	5	10	7	Soil	Pro.	20	42.8571	57.1429
314	2	CU	5	10	7	Soil	Pro.	27.6	30.4202	69.5798
315	3	CU	5	10	7	Soil	Pro.	27.5	20.8633	79.1367
316	4	CU	5	10	7	Soil	Pro.	22.3333	36.1905	63.8095
317	1	CU	5	10	14	Soil	Pro.	26	32.1739	67.8261
318	2	CU	5	10	14	Soil	Pro.	26.25	16.2234	83.7766
319	3	CU	5	10	14	Soil	Pro.	24.25	30.7143	69.2857
320	4	CU	5	10	14	Soil	Pro.	29.5	26.25	73.75
321	1	CU	10	10	0	Soil	Pro.	20	38.4615	61.5385
322	2	CU	10	10	0	Soil	Pro.	18	44.6154	55.3846
323	3	CU	10	10	0	Soil	Pro.	16.6667	50.9804	49.0196
324	4	CU	10	10	0	Soil	Pro.	18.3333	38.8889	61.1111
325	1	CU	10	10	0.25	Soil	Pro.	20	33.3333	66.6667
326	2	CU	10	10	0.25	Soil	Pro.	22.5	25	75
327	3	CU	10	10	0.25	Soil	Pro.	17	33.3333	66.6667
328	4	CU	10	10	0.25	Soil	Pro.	22.5	10	90
329	1	CU	10	10	1	Soil	Pro.	21.6	30.3226	69.6774
330	2	CU	10	10	1	Soil	Pro.	21	40	60
331	3	CU	10	10	1	Soil	Pro.	23	24.3421	75.6579
332	4	CU	10	10	1	Soil	Pro.	21.2	37.6471	62.3529
333	1	CU	10	10	7	Soil	Pro.	22	32.3077	67.6923
334	2	CU	10	10	7	Soil	Pro.	30	19.4631	80.5369
335	3	CU	10	10	7	Soil	Pro.	23.3333	40.1709	59.8291
336	4	CU	10	10	7	Soil	Pro.	18.25	51.9737	48.0263
337	1	CU	10	10	14	Soil	Pro.	20	47.0199	52.9801
338	2	CU	10	10	14	Soil	Pro.	22.3333	41.2281	58.7719
339	3	CU	10	10	14	Soil	Pro.	17.5	52.4457	47.5543
340	4	CU	10	10	14	Soil	Pro.	25.2	29.2135	70.7865
341	1	CU	20	10	0	Soil	Pro.	13.25	63.5321	36.4679
342	2	CU	20	10	0	Soil	Pro.	9	73.7226	26.2774
343	3	CU	20	10	0	Soil	Pro.	25.4	27.4286	72.5714
344	4	CU	20	10	0	Soil	Pro.	14.25	64.0756	35.9244
345	1	CU	20	10	0.25	Soil	Pro.	13.5	61.1511	38.8489
346	2	CU	20	10	0.25	Soil	Pro.	23.5	25	75
347	3	CU	20	10	0.25	Soil	Pro.	20	38.4615	61.5385
348	4	CU	20	10	0.25	Soil	Pro.	20.6667	47.0085	52.9915
349	1	CU	20	10	1	Soil	Pro.	21	44.7368	55.2632
350	2	CU	20	10	1	Soil	Pro.	20.75	44.6667	55.3333
351	3	CU	20	10	1	Soil	Pro.	23.3333	34.2723	65.7277
352	4	CU	20	10	1	Soil	Pro.	18.3333	50.4505	49.5495
353	1	CU	20	10	7	Soil	Pro.	20.25	43.4358	56.5642
354	2	CU	20	10	7	Soil	Pro.	23.5	40.2542	59.7458
355	3	CU	20	10	7	Soil	Pro.	18.75	48.8636	51.1364
356	4	CU	20	10	7	Soil	Pro.	23.75	29.7337	70.2663
357	1	CU	20	10	14	Soil	Pro.	28.3333	20.412	79.588
358	2	CU	20	10	14	Soil	Pro.	18.3333	46.472	53.528
359	3	CU	20	10	14	Soil	Pro.	16	53.9568	46.0432
360	4	CU	20	10	14	Soil	Pro.	26.5	27.7273	72.2727
361	1	AR	5	20	0	Soil	Pro.	25	71.0145	28.9855
362	2	AR	5	20	0	Soil	Pro.	14.25	82.551	17.449
363	3	AR	5	20	0	Soil	Pro.	17	83.8403	16.1597
364	4	AR	5	20	0	Soil	Pro.	19.25	78.2075	21.7925
365	1	AR	5	20	0.25	Soil	Pro.	35.4	65.4971	34.5029
366	2	AR	5	20	0.25	Soil	Pro.	34	66.7319	33.2681
367	3	AR	5	20	0.25	Soil	Pro.	40	40.9594	59.0406
368	4	AR	5	20	0.25	Soil	Pro.	31.25	68.8124	31.1876
369	1	AR	5	20	1	Soil	Pro.	37.5	57.3864	42.6136
370	2	AR	5	20	1	Soil	Pro.	37	61.4583	38.5417
371	3	AR	5	20	1	Soil	Pro.	46.6667	51.989	48.011
372	4	AR	5	20	1	Soil	Pro.	33.3333	65.4219	34.5781
373	1	AR	5	20	7	Soil	Pro.	30	68.9119	31.0881
374	2	AR	5	20	7	Soil	Pro.	33.75	55.7087	44.2913
375	3	AR	5	20	7	Soil	Pro.	35	52.8302	47.1698
376	4	AR	5	20	7	Soil	Pro.	25	60.9375	39.0625
377	1	AR	5	20	14	Soil	Pro.	53.75	10.4167	89.5833
378	2	AR	5	20	14	Soil	Pro.	55	-2.32558	102.326
379	3	AR	5	20	14	Soil	Pro.	52.5	26.3158	73.6842
380	4	AR	5	20	14	Soil	Pro.	43.3333	42.2222	57.7778
381	1	AR	10	20	0	Soil	Pro.	34	49.2537	50.7463
382	2	AR	10	20	0	Soil	Pro.	30	55.5556	44.4444
383	3	AR	10	20	0	Soil	Pro.	27.5	65.625	34.375
384	4	AR	10	20	0	Soil	Pro.	11.4	83.3577	16.6423
385	1	AR	10	20	0.25	Soil	Pro.	24.6	59	41
386	2	AR	10	20	0.25	Soil	Pro.	21.25	70.6897	29.3103
387	3	AR	10	20	0.25	Soil	Pro.	20	65.2174	34.7826
388	4	AR	10	20	0.25	Soil	Pro.	40	29.078	70.922
389	1	AR	10	20	1	Soil	Pro.	25	64.2857	35.7143
390	2	AR	10	20	1	Soil	Pro.	24	61.6	38.4
391	3	AR	10	20	1	Soil	Pro.	28.3333	67.1498	32.8502
392	4	AR	10	20	1	Soil	Pro.	34	58.3673	41.6327
393	1	AR	10	20	7	Soil	Pro.	0	100	0
394	2	AR	10	20	7	Soil	Pro.	17.5	80.1887	19.8113
395	3	AR	10	20	7	Soil	Pro.	30	70.7602	29.2398
396	4	AR	10	20	7	Soil	Pro.	26.5	74.0705	25.9295
397	1	AR	10	20	14	Soil	Pro.	50	26.1993	73.8007
398	2	AR	10	20	14	Soil	Pro.	25	75.0499	24.9501
399	3	AR	10	20	14	Soil	Pro.	40	54.5455	45.4545
400	4	AR	10	20	14	Soil	Pro.	32	66.6667	33.3333
401	1	AR	20	20	0	Soil	Pro.	0	100	0
402	2	AR	20	20	0	Soil	Pro.	0	100	0
403	3	AR	20	20	0	Soil	Pro.	0	100	0
404	4	AR	20	20	0	Soil	Pro.	0	100	0
405	1	AR	20	20	0.25	Soil	Pro.	25	66.3073	33.6927
406	2	AR	20	20	0.25	Soil	Pro.	15	78.2609	21.7391
407	3	AR	20	20	0.25	Soil	Pro.	10	87.234	12.766
408	4	AR	20	20	0.25	Soil	Pro.	32.6667	62.6667	37.3333
409	1	AR	20	20	1	Soil	Pro.	18	78.3133	21.6867
410	2	AR	20	20	1	Soil	Pro.	30	76	24
411	3	AR	20	20	1	Soil	Pro.	25	73.545	26.455
412	4	AR	20	20	1	Soil	Pro.	12.8	83.5897	16.4103
413	1	AR	20	20	7	Soil	Pro.	27.5	71.3542	28.6458
414	2	AR	20	20	7	Soil	Pro.	43.5	13	87
415	3	AR	20	20	7	Soil	Pro.	38.25	49	51
416	4	AR	20	20	7	Soil	Pro.	18.3333	73.3333	26.6667
417	1	AR	20	20	14	Soil	Pro.	35	62.4464	37.5536
418	2	AR	20	20	14	Soil	Pro.	42.5	53.5011	46.4989
419	3	AR	20	20	14	Soil	Pro.	54	28	72
420	4	AR	20	20	14	Soil	Pro.	35	40.678	59.322
421	1	CU	5	20	0	Soil	Pro.	15	50.6579	49.3421
422	2	CU	5	20	0	Soil	Pro.	18	47.0588	52.9412
423	3	CU	5	20	0	Soil	Pro.	16	50.7692	49.2308
424	4	CU	5	20	0	Soil	Pro.	7.5	79.8658	20.1342
425	1	CU	5	20	0.25	Soil	Pro.	17.6667	54.7009	45.2991
426	2	CU	5	20	0.25	Soil	Pro.	21	44.7368	55.2632
427	3	CU	5	20	0.25	Soil	Pro.	8	78.8079	21.1921
428	4	CU	5	20	0.25	Soil	Pro.	19.6	48.4211	51.5789
429	1	CU	5	20	1	Soil	Pro.	22.5	38.8587	61.1413
430	2	CU	5	20	1	Soil	Pro.	22	38.2022	61.7978
431	3	CU	5	20	1	Soil	Pro.	24	33.945	66.055
432	4	CU	5	20	1	Soil	Pro.	23	32.8467	67.1533
433	1	CU	5	20	7	Soil	Pro.	20	42.8571	57.1429
434	2	CU	5	20	7	Soil	Pro.	23.3333	41.1765	58.8235
435	3	CU	5	20	7	Soil	Pro.	21.25	38.8489	61.1511
436	4	CU	5	20	7	Soil	Pro.	22.5	35.7143	64.2857
437	1	CU	5	20	14	Soil	Pro.	27.3333	28.6957	71.3043
438	2	CU	5	20	14	Soil	Pro.	25	20.2128	79.7872
439	3	CU	5	20	14	Soil	Pro.	25.6667	26.6667	73.3333
440	4	CU	5	20	14	Soil	Pro.	26	35	65
441	1	CU	10	20	0	Soil	Pro.	15	53.8462	46.1538
442	2	CU	10	20	0	Soil	Pro.	14.3333	55.8974	44.1026
443	3	CU	10	20	0	Soil	Pro.	15.6667	53.9216	46.0784
444	4	CU	10	20	0	Soil	Pro.	17	43.3333	56.6667
445	1	CU	10	20	0.25	Soil	Pro.	22.5	25	75
446	2	CU	10	20	0.25	Soil	Pro.	19.3333	35.5556	64.4444
447	3	CU	10	20	0.25	Soil	Pro.	19	25.4902	74.5098
448	4	CU	10	20	0.25	Soil	Pro.	23.2	7.2	92.8
449	1	CU	10	20	1	Soil	Pro.	13	58.0645	41.9355
450	2	CU	10	20	1	Soil	Pro.	17.5	50	50
451	3	CU	10	20	1	Soil	Pro.	22.5	25.9868	74.0132
452	4	CU	10	20	1	Soil	Pro.	21.25	37.5	62.5
453	1	CU	10	20	7	Soil	Pro.	22.3333	31.2821	68.7179
454	2	CU	10	20	7	Soil	Pro.	20	46.3087	53.6913
455	3	CU	10	20	7	Soil	Pro.	18.2	53.3333	46.6667
456	4	CU	10	20	7	Soil	Pro.	15.25	59.8684	40.1316
457	1	CU	10	20	14	Soil	Pro.	20	47.0199	52.9801
458	2	CU	10	20	14	Soil	Pro.	23.3333	38.5965	61.4035
459	3	CU	10	20	14	Soil	Pro.	22	40.2174	59.7826
460	4	CU	10	20	14	Soil	Pro.	23.6667	33.5206	66.4794
461	1	CU	20	20	0	Soil	Pro.	19	47.7064	52.2936
462	2	CU	20	20	0	Soil	Pro.	23.25	32.1168	67.8832
463	3	CU	20	20	0	Soil	Pro.	20.5	41.4286	58.5714
464	4	CU	20	20	0	Soil	Pro.	18.3333	53.7815	46.2185
465	1	CU	20	20	0.25	Soil	Pro.	20	42.446	57.554
466	2	CU	20	20	0.25	Soil	Pro.	19.4	38.0851	61.9149
467	3	CU	20	20	0.25	Soil	Pro.	22.6	30.4615	69.5385
468	4	CU	20	20	0.25	Soil	Pro.	18	53.8462	46.1538
469	1	CU	20	20	1	Soil	Pro.	20.75	45.3947	54.6053
470	2	CU	20	20	1	Soil	Pro.	20.25	46	54
471	3	CU	20	20	1	Soil	Pro.	14.25	59.8592	40.1408
472	4	CU	20	20	1	Soil	Pro.	19.6	47.027	52.973
473	1	CU	20	20	7	Soil	Pro.	22.5	37.1508	62.8492
474	2	CU	20	20	7	Soil	Pro.	20	49.1525	50.8475
475	3	CU	20	20	7	Soil	Pro.	21.5	41.3636	58.6364
476	4	CU	20	20	7	Soil	Pro.	22.5	33.432	66.568
477	1	CU	20	20	14	Soil	Pro.	19	46.6292	53.3708
478	2	CU	20	20	14	Soil	Pro.	23.4	31.6788	68.3212
479	3	CU	20	20	14	Soil	Pro.	24	30.9353	69.0647
480	4	CU	20	20	14	Soil	Pro.	18.4	49.8182	50.1818
481	1	AR	5	UTC	0	Soil	Pro.	86.25	0	100
482	2	AR	5	UTC	0	Soil	Pro.	81.6667	0	100
483	3	AR	5	UTC	0	Soil	Pro.	105.2	0	100
484	4	AR	5	UTC	0	Soil	Pro.	88.3333	0	100
485	1	AR	5	UTC	0.25	Soil	Pro.	102.6	0	100
486	2	AR	5	UTC	0.25	Soil	Pro.	102.2	0	100
487	3	AR	5	UTC	0.25	Soil	Pro.	67.75	0	100
488	4	AR	5	UTC	0.25	Soil	Pro.	100.2	0	100
489	1	AR	5	UTC	1	Soil	Pro.	88	0	100
490	2	AR	5	UTC	1	Soil	Pro.	96	0	100
491	3	AR	5	UTC	1	Soil	Pro.	97.2	0	100
492	4	AR	5	UTC	1	Soil	Pro.	96.4	0	100
493	1	AR	5	UTC	7	Soil	Pro.	96.5	0	100
494	2	AR	5	UTC	7	Soil	Pro.	76.2	0	100
495	3	AR	5	UTC	7	Soil	Pro.	74.2	0	100
496	4	AR	5	UTC	7	Soil	Pro.	64	0	100
497	1	AR	5	UTC	14	Soil	Pro.	60	0	100
498	2	AR	5	UTC	14	Soil	Pro.	53.75	0	100
499	3	AR	5	UTC	14	Soil	Pro.	71.25	0	100
500	4	AR	5	UTC	14	Soil	Pro.	75	0	100
501	1	AR	10	UTC	0	Soil	Pro.	67	0	100
502	2	AR	10	UTC	0	Soil	Pro.	67.5	0	100
503	3	AR	10	UTC	0	Soil	Pro.	80	0	100
504	4	AR	10	UTC	0	Soil	Pro.	68.5	0	100
505	1	AR	10	UTC	0.25	Soil	Pro.	60	0	100
506	2	AR	10	UTC	0.25	Soil	Pro.	72.5	0	100
507	3	AR	10	UTC	0.25	Soil	Pro.	57.5	0	100
508	4	AR	10	UTC	0.25	Soil	Pro.	56.4	0	100
509	1	AR	10	UTC	1	Soil	Pro.	70	0	100
510	2	AR	10	UTC	1	Soil	Pro.	62.5	0	100
511	3	AR	10	UTC	1	Soil	Pro.	86.25	0	100
512	4	AR	10	UTC	1	Soil	Pro.	81.6667	0	100
513	1	AR	10	UTC	7	Soil	Pro.	105.2	0	100
514	2	AR	10	UTC	7	Soil	Pro.	88.3333	0	100
515	3	AR	10	UTC	7	Soil	Pro.	102.6	0	100
516	4	AR	10	UTC	7	Soil	Pro.	102.2	0	100
517	1	AR	10	UTC	14	Soil	Pro.	67.75	0	100
518	2	AR	10	UTC	14	Soil	Pro.	100.2	0	100
519	3	AR	10	UTC	14	Soil	Pro.	88	0	100
520	4	AR	10	UTC	14	Soil	Pro.	96	0	100
521	1	AR	20	UTC	0	Soil	Pro.	97.2	0	100
522	2	AR	20	UTC	0	Soil	Pro.	96.4	0	100
523	3	AR	20	UTC	0	Soil	Pro.	96.5	0	100
524	4	AR	20	UTC	0	Soil	Pro.	76.2	0	100
525	1	AR	20	UTC	0.25	Soil	Pro.	74.2	0	100
526	2	AR	20	UTC	0.25	Soil	Pro.	69	0	100
527	3	AR	20	UTC	0.25	Soil	Pro.	78.3333	0	100
528	4	AR	20	UTC	0.25	Soil	Pro.	87.5	0	100
529	1	AR	20	UTC	1	Soil	Pro.	83	0	100
530	2	AR	20	UTC	1	Soil	Pro.	125	0	100
531	3	AR	20	UTC	1	Soil	Pro.	94.5	0	100
532	4	AR	20	UTC	1	Soil	Pro.	78	0	100
533	1	AR	20	UTC	7	Soil	Pro.	96	0	100
534	2	AR	20	UTC	7	Soil	Pro.	50	0	100
535	3	AR	20	UTC	7	Soil	Pro.	75	0	100
536	4	AR	20	UTC	7	Soil	Pro.	68.75	0	100
537	1	AR	20	UTC	14	Soil	Pro.	93.2	0	100
538	2	AR	20	UTC	14	Soil	Pro.	91.4	0	100
539	3	AR	20	UTC	14	Soil	Pro.	75	0	100
540	4	AR	20	UTC	14	Soil	Pro.	59	0	100
541	1	CU	5	UTC	0	Soil	Pro.	30.4	0	100
542	2	CU	5	UTC	0	Soil	Pro.	34	0	100
543	3	CU	5	UTC	0	Soil	Pro.	32.5	0	100
544	4	CU	5	UTC	0	Soil	Pro.	37.25	0	100
545	1	CU	5	UTC	0.25	Soil	Pro.	39	0	100
546	2	CU	5	UTC	0.25	Soil	Pro.	38	0	100
547	3	CU	5	UTC	0.25	Soil	Pro.	37.75	0	100
548	4	CU	5	UTC	0.25	Soil	Pro.	38	0	100
549	1	CU	5	UTC	1	Soil	Pro.	36.8	0	100
550	2	CU	5	UTC	1	Soil	Pro.	35.6	0	100
551	3	CU	5	UTC	1	Soil	Pro.	36.3333	0	100
552	4	CU	5	UTC	1	Soil	Pro.	34.25	0	100
553	1	CU	5	UTC	7	Soil	Pro.	35	0	100
554	2	CU	5	UTC	7	Soil	Pro.	39.6667	0	100
555	3	CU	5	UTC	7	Soil	Pro.	34.75	0	100
556	4	CU	5	UTC	7	Soil	Pro.	35	0	100
557	1	CU	5	UTC	14	Soil	Pro.	38.3333	0	100
558	2	CU	5	UTC	14	Soil	Pro.	31.3333	0	100
559	3	CU	5	UTC	14	Soil	Pro.	35	0	100
560	4	CU	5	UTC	14	Soil	Pro.	40	0	100
561	1	CU	10	UTC	0	Soil	Pro.	32.5	0	100
562	2	CU	10	UTC	0	Soil	Pro.	32.5	0	100
563	3	CU	10	UTC	0	Soil	Pro.	34	0	100
564	4	CU	10	UTC	0	Soil	Pro.	30	0	100
565	1	CU	10	UTC	0.25	Soil	Pro.	30	0	100
566	2	CU	10	UTC	0.25	Soil	Pro.	30	0	100
567	3	CU	10	UTC	0.25	Soil	Pro.	25.5	0	100
568	4	CU	10	UTC	0.25	Soil	Pro.	25	0	100
569	1	CU	10	UTC	1	Soil	Pro.	31	0	100
570	2	CU	10	UTC	1	Soil	Pro.	35	0	100
571	3	CU	10	UTC	1	Soil	Pro.	30.4	0	100
572	4	CU	10	UTC	1	Soil	Pro.	34	0	100
573	1	CU	10	UTC	7	Soil	Pro.	32.5	0	100
574	2	CU	10	UTC	7	Soil	Pro.	37.25	0	100
575	3	CU	10	UTC	7	Soil	Pro.	39	0	100
576	4	CU	10	UTC	7	Soil	Pro.	38	0	100
577	1	CU	10	UTC	14	Soil	Pro.	37.75	0	100
578	2	CU	10	UTC	14	Soil	Pro.	38	0	100
579	3	CU	10	UTC	14	Soil	Pro.	36.8	0	100
580	4	CU	10	UTC	14	Soil	Pro.	35.6	0	100
581	1	CU	20	UTC	0	Soil	Pro.	36.3333	0	100
582	2	CU	20	UTC	0	Soil	Pro.	34.25	0	100
583	3	CU	20	UTC	0	Soil	Pro.	35	0	100
584	4	CU	20	UTC	0	Soil	Pro.	39.6667	0	100
585	1	CU	20	UTC	0.25	Soil	Pro.	34.75	0	100
586	2	CU	20	UTC	0.25	Soil	Pro.	31.3333	0	100
587	3	CU	20	UTC	0.25	Soil	Pro.	32.5	0	100
588	4	CU	20	UTC	0.25	Soil	Pro.	39	0	100
589	1	CU	20	UTC	1	Soil	Pro.	38	0	100
590	2	CU	20	UTC	1	Soil	Pro.	37.5	0	100
591	3	CU	20	UTC	1	Soil	Pro.	35.5	0	100
592	4	CU	20	UTC	1	Soil	Pro.	37	0	100
593	1	CU	20	UTC	7	Soil	Pro.	35.8	0	100
594	2	CU	20	UTC	7	Soil	Pro.	39.3333	0	100
595	3	CU	20	UTC	7	Soil	Pro.	36.6667	0	100
596	4	CU	20	UTC	7	Soil	Pro.	33.8	0	100
597	1	CU	20	UTC	14	Soil	Pro.	35.6	0	100
598	2	CU	20	UTC	14	Soil	Pro.	34.25	0	100
599	3	CU	20	UTC	14	Soil	Pro.	34.75	0	100
600	4	CU	20	UTC	14	Soil	Pro.	36.6667	0	100
1	1	AR	5	0	0	Soil	Pyro.	7.2	86.9091	13.0909
2	2	AR	5	0	0	Soil	Pyro.	8.2	86.3333	13.6667
3	3	AR	5	0	0	Soil	Pyro.	8.8	83.6279	16.3721
4	4	AR	5	0	0	Soil	Pyro.	11	84.5614	15.4386
5	1	AR	5	0	0.25	Soil	Pyro.	17.5	76.6667	23.3333
6	2	AR	5	0	0.25	Soil	Pyro.	17.25	68.6364	31.3636
7	3	AR	5	0	0.25	Soil	Pyro.	19	71.8519	28.1481
8	4	AR	5	0	0.25	Soil	Pyro.	20	66.6667	33.3333
9	1	AR	5	0	1	Soil	Pyro.	28	59.1241	40.8759
10	2	AR	5	0	1	Soil	Pyro.	30.5	49.1667	50.8333
11	3	AR	5	0	1	Soil	Pyro.	29.25	59.6552	40.3448
12	4	AR	5	0	1	Soil	Pyro.	29.5	48.6957	51.3043
13	1	AR	5	0	7	Soil	Pyro.	30	46.8085	53.1915
14	2	AR	5	0	7	Soil	Pyro.	30	57.1429	42.8571
15	3	AR	5	0	7	Soil	Pyro.	32	48.8	51.2
16	4	AR	5	0	7	Soil	Pyro.	31	64.058	35.942
17	1	AR	5	0	14	Soil	Pyro.	51	37.551	62.449
18	2	AR	5	0	14	Soil	Pyro.	51.5	51.0456	48.9544
19	3	AR	5	0	14	Soil	Pyro.	55	37.7358	62.2642
20	4	AR	5	0	14	Soil	Pyro.	56.5	44.9318	55.0682
21	1	AR	10	0	0	Soil	Pyro.	11.6	88.6497	11.3503
22	2	AR	10	0	0	Soil	Pyro.	13.6	79.9262	20.0738
23	3	AR	10	0	0	Soil	Pyro.	14.2	85.8283	14.1717
24	4	AR	10	0	0	Soil	Pyro.	14.6	83.4091	16.5909
25	1	AR	10	0	0.25	Soil	Pyro.	21.5	77.6042	22.3958
26	2	AR	10	0	0.25	Soil	Pyro.	22.25	77.1091	22.8909
27	3	AR	10	0	0.25	Soil	Pyro.	23.5	75.6224	24.3776
28	4	AR	10	0	0.25	Soil	Pyro.	24	75.1295	24.8705
29	1	AR	10	0	1	Soil	Pyro.	33	56.6929	43.3071
30	2	AR	10	0	1	Soil	Pyro.	23.3333	68.5535	31.4465
31	3	AR	10	0	1	Soil	Pyro.	23.3333	66.1836	33.8164
32	4	AR	10	0	1	Soil	Pyro.	25.3333	67.6596	32.3404
33	1	AR	10	0	7	Soil	Pyro.	33.3333	61.9048	38.0952
34	2	AR	10	0	7	Soil	Pyro.	31	62.6506	37.3494
35	3	AR	10	0	7	Soil	Pyro.	36.6667	70.6667	29.3333
36	4	AR	10	0	7	Soil	Pyro.	36.6667	61.1993	38.8007
37	1	AR	10	0	14	Soil	Pyro.	57.5	26.2821	73.7179
38	2	AR	10	0	14	Soil	Pyro.	55	42.7083	57.2917
39	3	AR	10	0	14	Soil	Pyro.	56	1.75439	98.2456
40	4	AR	10	0	14	Soil	Pyro.	60	20	80
41	1	AR	20	0	0	Soil	Pyro.	17	75.2727	24.7273
42	2	AR	20	0	0	Soil	Pyro.	16.6	82.1888	17.8112
43	3	AR	20	0	0	Soil	Pyro.	21.2	76.8053	23.1947
44	4	AR	20	0	0	Soil	Pyro.	23	69.3333	30.6667
45	1	AR	20	0	0.25	Soil	Pyro.	25.5	56.7797	43.2203
46	2	AR	20	0	0.25	Soil	Pyro.	26.25	52.2727	47.7273
47	3	AR	20	0	0.25	Soil	Pyro.	27	55	45
48	4	AR	20	0	0.25	Soil	Pyro.	27	49.7674	50.2326
49	1	AR	20	0	1	Soil	Pyro.	29.3333	58.8304	41.1696
50	2	AR	20	0	1	Soil	Pyro.	26.3333	64.8889	35.1111
51	3	AR	20	0	1	Soil	Pyro.	26.6667	51.5152	48.4848
52	4	AR	20	0	1	Soil	Pyro.	26.6667	60.4938	39.5062
53	1	AR	20	0	7	Soil	Pyro.	34.3333	42.7778	57.2222
54	2	AR	20	0	7	Soil	Pyro.	50	27.0073	72.9927
55	3	AR	20	0	7	Soil	Pyro.	50	16.6667	83.3333
56	4	AR	20	0	7	Soil	Pyro.	50	31.0345	68.9655
57	1	AR	20	0	14	Soil	Pyro.	60	1.63934	98.3607
58	2	AR	20	0	14	Soil	Pyro.	60	1.96078	98.0392
59	3	AR	20	0	14	Soil	Pyro.	60	14.2857	85.7143
60	4	AR	20	0	14	Soil	Pyro.	65	1.51515	98.4848
61	1	CU	5	0	0	Soil	Pyro.	7.4	78.8571	21.1429
62	2	CU	5	0	0	Soil	Pyro.	7.8	79.6522	20.3478
63	3	CU	5	0	0	Soil	Pyro.	10.2	67.4468	32.5532
64	4	CU	5	0	0	Soil	Pyro.	10.4	70.2857	29.7143
65	1	CU	5	0	0.25	Soil	Pyro.	16.5	58.75	41.25
66	2	CU	5	0	0.25	Soil	Pyro.	19.5	40	60
67	3	CU	5	0	0.25	Soil	Pyro.	16.5	49.2308	50.7692
68	4	CU	5	0	0.25	Soil	Pyro.	16.25	45.8333	54.1667
69	1	CU	5	0	1	Soil	Pyro.	20.5	31.6667	68.3333
70	2	CU	5	0	1	Soil	Pyro.	21	30	70
71	3	CU	5	0	1	Soil	Pyro.	17	43.3333	56.6667
72	4	CU	5	0	1	Soil	Pyro.	17.3333	25.7143	74.2857
73	1	CU	5	0	7	Soil	Pyro.	20	20	80
74	2	CU	5	0	7	Soil	Pyro.	20	35.4839	64.5161
75	3	CU	5	0	7	Soil	Pyro.	25	28.5714	71.4286
76	4	CU	5	0	7	Soil	Pyro.	20.6667	32.0175	67.9825
77	1	CU	5	0	14	Soil	Pyro.	30	11.7647	88.2353
78	2	CU	5	0	14	Soil	Pyro.	30	7.69231	92.3077
79	3	CU	5	0	14	Soil	Pyro.	30	19.4631	80.5369
80	4	CU	5	0	14	Soil	Pyro.	30	23.0769	76.9231
81	1	CU	10	0	0	Soil	Pyro.	10.4	72.6316	27.3684
82	2	CU	10	0	0	Soil	Pyro.	12.6	66.6225	33.3775
83	3	CU	10	0	0	Soil	Pyro.	14.4	62.1053	37.8947
84	4	CU	10	0	0	Soil	Pyro.	15	59.2391	40.7609
85	1	CU	10	0	0.25	Soil	Pyro.	17.5	50.8427	49.1573
86	2	CU	10	0	0.25	Soil	Pyro.	18	50.4587	49.5413
87	3	CU	10	0	0.25	Soil	Pyro.	16.75	51.0949	48.9051
88	4	CU	10	0	0.25	Soil	Pyro.	17	51.4286	48.5714
89	1	CU	10	0	1	Soil	Pyro.	19.6667	50.4202	49.5798
90	2	CU	10	0	1	Soil	Pyro.	19.6667	43.4053	56.5947
91	3	CU	10	0	1	Soil	Pyro.	21.3333	31.9149	68.0851
92	4	CU	10	0	1	Soil	Pyro.	21.6667	33.3333	66.6667
93	1	CU	10	0	7	Soil	Pyro.	19.6667	49.5726	50.4274
94	2	CU	10	0	7	Soil	Pyro.	23	39.4737	60.5263
95	3	CU	10	0	7	Soil	Pyro.	23	38.6667	61.3333
96	4	CU	10	0	7	Soil	Pyro.	21.6667	38.9671	61.0329
97	1	CU	10	0	14	Soil	Pyro.	30	18.9189	81.0811
98	2	CU	10	0	14	Soil	Pyro.	30	16.2011	83.7989
99	3	CU	10	0	14	Soil	Pyro.	30.5	22.4576	77.5424
100	4	CU	10	0	14	Soil	Pyro.	30	18.1818	81.8182
101	1	CU	20	0	0	Soil	Pyro.	17.4	48.5207	51.4793
102	2	CU	20	0	0	Soil	Pyro.	14	60.6742	39.3258
103	3	CU	20	0	0	Soil	Pyro.	16	53.2847	46.7153
104	4	CU	20	0	0	Soil	Pyro.	15.25	56.1151	43.8849
105	1	CU	20	0	0.25	Soil	Pyro.	17.5	52.2727	47.7273
106	2	CU	20	0	0.25	Soil	Pyro.	20.25	42.1429	57.8571
107	3	CU	20	0	0.25	Soil	Pyro.	20.25	47.1739	52.8261
108	4	CU	20	0	0.25	Soil	Pyro.	20.5	34.5745	65.4255
109	1	CU	20	0	1	Soil	Pyro.	20	42.8571	57.1429
110	2	CU	20	0	1	Soil	Pyro.	19	52.5	47.5
111	3	CU	20	0	1	Soil	Pyro.	20.3333	37.4359	62.5641
112	4	CU	20	0	1	Soil	Pyro.	20	38.4615	61.5385
113	1	CU	20	0	7	Soil	Pyro.	22	26.6667	73.3333
114	2	CU	20	0	7	Soil	Pyro.	23	23.3333	76.6667
115	3	CU	20	0	7	Soil	Pyro.	26.6667	11.1111	88.8889
116	4	CU	20	0	7	Soil	Pyro.	30	0	100
117	1	CU	20	0	14	Soil	Pyro.	32	3.0303	96.9697
118	2	CU	20	0	14	Soil	Pyro.	35	0	100
119	3	CU	20	0	14	Soil	Pyro.		100	0
120	4	CU	20	0	14	Soil	Pyro.		100	0
121	1	AR	5	5	0	Soil	Pyro.	0	100	0
122	2	AR	5	5	0	Soil	Pyro.	0	100	0
123	3	AR	5	5	0	Soil	Pyro.	0	100	0
124	4	AR	5	5	0	Soil	Pyro.	0	100	0
125	1	AR	5	5	0.25	Soil	Pyro.	0	100	0
126	2	AR	5	5	0.25	Soil	Pyro.	0	100	0
127	3	AR	5	5	0.25	Soil	Pyro.	0	100	0
128	4	AR	5	5	0.25	Soil	Pyro.	0	100	0
129	1	AR	5	5	1	Soil	Pyro.	5.5	91.9708	8.0292
130	2	AR	5	5	1	Soil	Pyro.	9.5	84.1667	15.8333
131	3	AR	5	5	1	Soil	Pyro.	0	100	0
132	4	AR	5	5	1	Soil	Pyro.	0	100	0
133	1	AR	5	5	7	Soil	Pyro.	0	100	0
134	2	AR	5	5	7	Soil	Pyro.	0	100	0
135	3	AR	5	5	7	Soil	Pyro.	0	100	0
136	4	AR	5	5	7	Soil	Pyro.	0	100	0
137	1	AR	5	5	14	Soil	Pyro.	0	100	0
138	2	AR	5	5	14	Soil	Pyro.	0	100	0
139	3	AR	5	5	14	Soil	Pyro.	0	100	0
140	4	AR	5	5	14	Soil	Pyro.	0	100	0
141	1	AR	10	5	0	Soil	Pyro.	0	100	0
142	2	AR	10	5	0	Soil	Pyro.	0	100	0
143	3	AR	10	5	0	Soil	Pyro.	0	100	0
144	4	AR	10	5	0	Soil	Pyro.	0	100	0
145	1	AR	10	5	0.25	Soil	Pyro.	0	100	0
146	2	AR	10	5	0.25	Soil	Pyro.	0	100	0
147	3	AR	10	5	0.25	Soil	Pyro.	0	100	0
148	4	AR	10	5	0.25	Soil	Pyro.	0	100	0
149	1	AR	10	5	1	Soil	Pyro.	0	100	0
150	2	AR	10	5	1	Soil	Pyro.	0	100	0
151	3	AR	10	5	1	Soil	Pyro.	0	100	0
152	4	AR	10	5	1	Soil	Pyro.	0	100	0
153	1	AR	10	5	7	Soil	Pyro.	0	100	0
154	2	AR	10	5	7	Soil	Pyro.	0	100	0
155	3	AR	10	5	7	Soil	Pyro.	0	100	0
156	4	AR	10	5	7	Soil	Pyro.	0	100	0
157	1	AR	10	5	14	Soil	Pyro.	0	100	0
158	2	AR	10	5	14	Soil	Pyro.	0	100	0
159	3	AR	10	5	14	Soil	Pyro.	0	100	0
160	4	AR	10	5	14	Soil	Pyro.	0	100	0
161	1	AR	20	5	0	Soil	Pyro.	0	100	0
162	2	AR	20	5	0	Soil	Pyro.	12	87.1245	12.8755
163	3	AR	20	5	0	Soil	Pyro.	0	100	0
164	4	AR	20	5	0	Soil	Pyro.	0	100	0
165	1	AR	20	5	0.25	Soil	Pyro.	0	100	0
166	2	AR	20	5	0.25	Soil	Pyro.	0	100	0
167	3	AR	20	5	0.25	Soil	Pyro.	0	100	0
168	4	AR	20	5	0.25	Soil	Pyro.	0	100	0
169	1	AR	20	5	1	Soil	Pyro.	0	100	0
170	2	AR	20	5	1	Soil	Pyro.	0	100	0
171	3	AR	20	5	1	Soil	Pyro.	0	100	0
172	4	AR	20	5	1	Soil	Pyro.	0	100	0
173	1	AR	20	5	7	Soil	Pyro.	0	100	0
174	2	AR	20	5	7	Soil	Pyro.	0	100	0
175	3	AR	20	5	7	Soil	Pyro.	0	100	0
176	4	AR	20	5	7	Soil	Pyro.	0	100	0
177	1	AR	20	5	14	Soil	Pyro.	0	100	0
178	2	AR	20	5	14	Soil	Pyro.	0	100	0
179	3	AR	20	5	14	Soil	Pyro.	0	100	0
180	4	AR	20	5	14	Soil	Pyro.	0	100	0
181	1	CU	5	5	0	Soil	Pyro.	6.75	80.7143	19.2857
182	2	CU	5	5	0	Soil	Pyro.	6.75	82.3913	17.6087
183	3	CU	5	5	0	Soil	Pyro.	5	84.0426	15.9574
184	4	CU	5	5	0	Soil	Pyro.	5.66667	83.8095	16.1905
185	1	CU	5	5	0.25	Soil	Pyro.	7	82.5	17.5
186	2	CU	5	5	0.25	Soil	Pyro.	10.5	67.6923	32.3077
187	3	CU	5	5	0.25	Soil	Pyro.	13.25	59.2308	40.7692
188	4	CU	5	5	0.25	Soil	Pyro.	10	66.6667	33.3333
189	1	CU	5	5	1	Soil	Pyro.	11.25	62.5	37.5
190	2	CU	5	5	1	Soil	Pyro.	13.25	55.8333	44.1667
191	3	CU	5	5	1	Soil	Pyro.	20.3333	32.2222	67.7778
192	4	CU	5	5	1	Soil	Pyro.	10	57.1429	42.8571
193	1	CU	5	5	7	Soil	Pyro.	21	16	84
194	2	CU	5	5	7	Soil	Pyro.	15	51.6129	48.3871
195	3	CU	5	5	7	Soil	Pyro.	17.5	50	50
196	4	CU	5	5	7	Soil	Pyro.	17.6667	41.886	58.114
197	1	CU	5	5	14	Soil	Pyro.	15.6	54.1176	45.8824
198	2	CU	5	5	14	Soil	Pyro.	18.5	43.0769	56.9231
199	3	CU	5	5	14	Soil	Pyro.	19.8	46.8456	53.1544
200	4	CU	5	5	14	Soil	Pyro.	19.4	50.2564	49.7436
201	1	CU	10	5	0	Soil	Pyro.	10.75	71.7105	28.2895
202	2	CU	10	5	0	Soil	Pyro.	10	73.5099	26.4901
203	3	CU	10	5	0	Soil	Pyro.	13.75	63.8158	36.1842
204	4	CU	10	5	0	Soil	Pyro.	14	61.9565	38.0435
205	1	CU	10	5	0.25	Soil	Pyro.	13.75	61.3764	38.6236
206	2	CU	10	5	0.25	Soil	Pyro.	15	58.7156	41.2844
207	3	CU	10	5	0.25	Soil	Pyro.	8.33333	75.6691	24.3309
208	4	CU	10	5	0.25	Soil	Pyro.	9.5	72.8571	27.1429
209	1	CU	10	5	1	Soil	Pyro.	11.3333	71.4286	28.5714
210	2	CU	10	5	1	Soil	Pyro.	11	68.3453	31.6547
211	3	CU	10	5	1	Soil	Pyro.	12.5	60.1064	39.8936
212	4	CU	10	5	1	Soil	Pyro.	10.5	67.6923	32.3077
213	1	CU	10	5	7	Soil	Pyro.	10.2	73.8462	26.1538
214	2	CU	10	5	7	Soil	Pyro.	16.6667	56.1404	43.8596
215	3	CU	10	5	7	Soil	Pyro.	10	73.3333	26.6667
216	4	CU	10	5	7	Soil	Pyro.	16.75	52.8169	47.1831
217	1	CU	10	5	14	Soil	Pyro.	17.6	52.4324	47.5676
218	2	CU	10	5	14	Soil	Pyro.	24	32.9609	67.0391
219	3	CU	10	5	14	Soil	Pyro.	17.3333	55.9322	44.0678
220	4	CU	10	5	14	Soil	Pyro.	12.5	65.9091	34.0909
221	1	CU	20	5	0	Soil	Pyro.	12.5	63.0178	36.9822
222	2	CU	20	5	0	Soil	Pyro.	10	71.9101	28.0899
223	3	CU	20	5	0	Soil	Pyro.	15.75	54.0146	45.9854
224	4	CU	20	5	0	Soil	Pyro.	9	74.1007	25.8993
225	1	CU	20	5	0.25	Soil	Pyro.	6.5	82.2727	17.7273
226	2	CU	20	5	0.25	Soil	Pyro.	9	74.2857	25.7143
227	3	CU	20	5	0.25	Soil	Pyro.	8.66667	77.3913	22.6087
228	4	CU	20	5	0.25	Soil	Pyro.	10	68.0851	31.9149
229	1	CU	20	5	1	Soil	Pyro.	9.66667	72.381	27.619
230	2	CU	20	5	1	Soil	Pyro.	9	77.5	22.5
231	3	CU	20	5	1	Soil	Pyro.	12.25	62.3077	37.6923
232	4	CU	20	5	1	Soil	Pyro.	12.6667	61.0256	38.9744
233	1	CU	20	5	7	Soil	Pyro.	10	66.6667	33.3333
234	2	CU	20	5	7	Soil	Pyro.	16.3333	45.5556	54.4444
235	3	CU	20	5	7	Soil	Pyro.	24.2	19.3333	80.6667
236	4	CU	20	5	7	Soil	Pyro.	20.5	31.6667	68.3333
237	1	CU	20	5	14	Soil	Pyro.	14.5	56.0606	43.9394
238	2	CU	20	5	14	Soil	Pyro.	16.5	52.8571	47.1429
239	3	CU	20	5	14	Soil	Pyro.	13.25	59.8485	40.1515
240	4	CU	20	5	14	Soil	Pyro.	14.4	60	40
241	1	AR	5	10	0	Soil	Pyro.	0	100	0
242	2	AR	5	10	0	Soil	Pyro.	0	100	0
243	3	AR	5	10	0	Soil	Pyro.	0	100	0
244	4	AR	5	10	0	Soil	Pyro.	0	100	0
245	1	AR	5	10	0.25	Soil	Pyro.	0	100	0
246	2	AR	5	10	0.25	Soil	Pyro.	0	100	0
247	3	AR	5	10	0.25	Soil	Pyro.	0	100	0
248	4	AR	5	10	0.25	Soil	Pyro.	0	100	0
249	1	AR	5	10	1	Soil	Pyro.	0	100	0
250	2	AR	5	10	1	Soil	Pyro.	0	100	0
251	3	AR	5	10	1	Soil	Pyro.	0	100	0
252	4	AR	5	10	1	Soil	Pyro.	0	100	0
253	1	AR	5	10	7	Soil	Pyro.	0	100	0
254	2	AR	5	10	7	Soil	Pyro.	0	100	0
255	3	AR	5	10	7	Soil	Pyro.	0	100	0
256	4	AR	5	10	7	Soil	Pyro.	0	100	0
257	1	AR	5	10	14	Soil	Pyro.	0	100	0
258	2	AR	5	10	14	Soil	Pyro.	0	100	0
259	3	AR	5	10	14	Soil	Pyro.	0	100	0
260	4	AR	5	10	14	Soil	Pyro.	0	100	0
261	1	AR	10	10	0	Soil	Pyro.	0	100	0
262	2	AR	10	10	0	Soil	Pyro.	0	100	0
263	3	AR	10	10	0	Soil	Pyro.	0	100	0
264	4	AR	10	10	0	Soil	Pyro.	0	100	0
265	1	AR	10	10	0.25	Soil	Pyro.	0	100	0
266	2	AR	10	10	0.25	Soil	Pyro.	0	100	0
267	3	AR	10	10	0.25	Soil	Pyro.	0	100	0
268	4	AR	10	10	0.25	Soil	Pyro.	0	100	0
269	1	AR	10	10	1	Soil	Pyro.	0	100	0
270	2	AR	10	10	1	Soil	Pyro.	0	100	0
271	3	AR	10	10	1	Soil	Pyro.	0	100	0
272	4	AR	10	10	1	Soil	Pyro.	0	100	0
273	1	AR	10	10	7	Soil	Pyro.	0	100	0
274	2	AR	10	10	7	Soil	Pyro.	0	100	0
275	3	AR	10	10	7	Soil	Pyro.	0	100	0
276	4	AR	10	10	7	Soil	Pyro.	0	100	0
277	1	AR	10	10	14	Soil	Pyro.	0	100	0
278	2	AR	10	10	14	Soil	Pyro.	0	100	0
279	3	AR	10	10	14	Soil	Pyro.	0	100	0
280	4	AR	10	10	14	Soil	Pyro.	0	100	0
281	1	AR	20	10	0	Soil	Pyro.	0	100	0
282	2	AR	20	10	0	Soil	Pyro.	0	100	0
283	3	AR	20	10	0	Soil	Pyro.	0	100	0
284	4	AR	20	10	0	Soil	Pyro.	0	100	0
285	1	AR	20	10	0.25	Soil	Pyro.	0	100	0
286	2	AR	20	10	0.25	Soil	Pyro.	0	100	0
287	3	AR	20	10	0.25	Soil	Pyro.	0	100	0
288	4	AR	20	10	0.25	Soil	Pyro.	0	100	0
289	1	AR	20	10	1	Soil	Pyro.	0	100	0
290	2	AR	20	10	1	Soil	Pyro.	0	100	0
291	3	AR	20	10	1	Soil	Pyro.	0	100	0
292	4	AR	20	10	1	Soil	Pyro.	0	100	0
293	1	AR	20	10	7	Soil	Pyro.	0	100	0
294	2	AR	20	10	7	Soil	Pyro.	0	100	0
295	3	AR	20	10	7	Soil	Pyro.	0	100	0
296	4	AR	20	10	7	Soil	Pyro.	0	100	0
297	1	AR	20	10	14	Soil	Pyro.	0	100	0
298	2	AR	20	10	14	Soil	Pyro.	0	100	0
299	3	AR	20	10	14	Soil	Pyro.	0	100	0
300	4	AR	20	10	14	Soil	Pyro.	0	100	0
301	1	CU	5	10	0	Soil	Pyro.	6	82.8571	17.1429
302	2	CU	5	10	0	Soil	Pyro.	7	81.7391	18.2609
303	3	CU	5	10	0	Soil	Pyro.	5.66667	81.9149	18.0851
304	4	CU	5	10	0	Soil	Pyro.	7.66667	78.0952	21.9048
305	1	CU	5	10	0.25	Soil	Pyro.	9	77.5	22.5
306	2	CU	5	10	0.25	Soil	Pyro.	9	72.3077	27.6923
307	3	CU	5	10	0.25	Soil	Pyro.	10.6667	67.1795	32.8205
308	4	CU	5	10	0.25	Soil	Pyro.	11.3333	62.2222	37.7778
309	1	CU	5	10	1	Soil	Pyro.	8.33333	72.2222	27.7778
310	2	CU	5	10	1	Soil	Pyro.	8.5	71.6667	28.3333
311	3	CU	5	10	1	Soil	Pyro.	12.6667	57.7778	42.2222
312	4	CU	5	10	1	Soil	Pyro.	11.6667	50	50
313	1	CU	5	10	7	Soil	Pyro.	9.66667	61.3333	38.6667
314	2	CU	5	10	7	Soil	Pyro.	12.2	60.6452	39.3548
315	3	CU	5	10	7	Soil	Pyro.	15.25	56.4286	43.5714
316	4	CU	5	10	7	Soil	Pyro.	14.5	52.3026	47.6974
317	1	CU	5	10	14	Soil	Pyro.	18.8	44.7059	55.2941
318	2	CU	5	10	14	Soil	Pyro.	14.4	55.6923	44.3077
319	3	CU	5	10	14	Soil	Pyro.	14.5	61.0738	38.9262
320	4	CU	5	10	14	Soil	Pyro.	10	74.359	25.641
321	1	CU	10	10	0	Soil	Pyro.	6.8	82.1053	17.8947
322	2	CU	10	10	0	Soil	Pyro.	6	84.106	15.894
323	3	CU	10	10	0	Soil	Pyro.	10	73.6842	26.3158
324	4	CU	10	10	0	Soil	Pyro.	5	86.413	13.587
325	1	CU	10	10	0.25	Soil	Pyro.	10	71.9101	28.0899
326	2	CU	10	10	0.25	Soil	Pyro.		100	0
327	3	CU	10	10	0.25	Soil	Pyro.	12	64.9635	35.0365
328	4	CU	10	10	0.25	Soil	Pyro.	11	68.5714	31.4286
329	1	CU	10	10	1	Soil	Pyro.	10.6667	73.1092	26.8908
330	2	CU	10	10	1	Soil	Pyro.	11	68.3453	31.6547
331	3	CU	10	10	1	Soil	Pyro.	12.5	60.1064	39.8936
332	4	CU	10	10	1	Soil	Pyro.	10	69.2308	30.7692
333	1	CU	10	10	7	Soil	Pyro.	13.25	66.0256	33.9744
334	2	CU	10	10	7	Soil	Pyro.	17	55.2632	44.7368
335	3	CU	10	10	7	Soil	Pyro.	15	60	40
336	4	CU	10	10	7	Soil	Pyro.	16.5	53.5211	46.4789
337	1	CU	10	10	14	Soil	Pyro.	16.25	56.0811	43.9189
338	2	CU	10	10	14	Soil	Pyro.	20	44.1341	55.8659
339	3	CU	10	10	14	Soil	Pyro.	16.25	58.6864	41.3136
340	4	CU	10	10	14	Soil	Pyro.	19.75	46.1364	53.8636
341	1	CU	20	10	0	Soil	Pyro.	8.2	75.7396	24.2604
342	2	CU	20	10	0	Soil	Pyro.	8.5	76.1236	23.8764
343	3	CU	20	10	0	Soil	Pyro.	6	82.4818	17.5182
344	4	CU	20	10	0	Soil	Pyro.	8.33333	76.0192	23.9808
345	1	CU	20	10	0.25	Soil	Pyro.	13	64.5455	35.4545
346	2	CU	20	10	0.25	Soil	Pyro.	11	68.5714	31.4286
347	3	CU	20	10	0.25	Soil	Pyro.	7	81.7391	18.2609
348	4	CU	20	10	0.25	Soil	Pyro.	5	84.0426	15.9574
349	1	CU	20	10	1	Soil	Pyro.	11.5	67.1429	32.8571
350	2	CU	20	10	1	Soil	Pyro.	9.5	76.25	23.75
351	3	CU	20	10	1	Soil	Pyro.	11	66.1538	33.8462
352	4	CU	20	10	1	Soil	Pyro.	11	66.1538	33.8462
353	1	CU	20	10	7	Soil	Pyro.	16	46.6667	53.3333
354	2	CU	20	10	7	Soil	Pyro.	16.25	45.8333	54.1667
355	3	CU	20	10	7	Soil	Pyro.	12	60	40
356	4	CU	20	10	7	Soil	Pyro.	23.25	22.5	77.5
357	1	CU	20	10	14	Soil	Pyro.	13.6667	58.5859	41.4141
358	2	CU	20	10	14	Soil	Pyro.	17	51.4286	48.5714
359	3	CU	20	10	14	Soil	Pyro.	21.2	35.7576	64.2424
360	4	CU	20	10	14	Soil	Pyro.	11.25	68.75	31.25
361	1	AR	5	20	0	Soil	Pyro.	0	100	0
362	2	AR	5	20	0	Soil	Pyro.	0	100	0
363	3	AR	5	20	0	Soil	Pyro.	0	100	0
364	4	AR	5	20	0	Soil	Pyro.	0	100	0
365	1	AR	5	20	0.25	Soil	Pyro.	0	100	0
366	2	AR	5	20	0.25	Soil	Pyro.	0	100	0
367	3	AR	5	20	0.25	Soil	Pyro.	0	100	0
368	4	AR	5	20	0.25	Soil	Pyro.	0	100	0
369	1	AR	5	20	1	Soil	Pyro.	0	100	0
370	2	AR	5	20	1	Soil	Pyro.	0	100	0
371	3	AR	5	20	1	Soil	Pyro.	0	100	0
372	4	AR	5	20	1	Soil	Pyro.	0	100	0
373	1	AR	5	20	7	Soil	Pyro.	5	91.1348	8.86525
374	2	AR	5	20	7	Soil	Pyro.	0	100	0
375	3	AR	5	20	7	Soil	Pyro.	0	100	0
376	4	AR	5	20	7	Soil	Pyro.	0	100	0
377	1	AR	5	20	14	Soil	Pyro.	0	100	0
378	2	AR	5	20	14	Soil	Pyro.	0	100	0
379	3	AR	5	20	14	Soil	Pyro.	0	100	0
380	4	AR	5	20	14	Soil	Pyro.	0	100	0
381	1	AR	10	20	0	Soil	Pyro.	0	100	0
382	2	AR	10	20	0	Soil	Pyro.	0	100	0
383	3	AR	10	20	0	Soil	Pyro.	0	100	0
384	4	AR	10	20	0	Soil	Pyro.	0	100	0
385	1	AR	10	20	0.25	Soil	Pyro.	0	100	0
386	2	AR	10	20	0.25	Soil	Pyro.	0	100	0
387	3	AR	10	20	0.25	Soil	Pyro.	0	100	0
388	4	AR	10	20	0.25	Soil	Pyro.	0	100	0
389	1	AR	10	20	1	Soil	Pyro.	0	100	0
390	2	AR	10	20	1	Soil	Pyro.	0	100	0
391	3	AR	10	20	1	Soil	Pyro.	0	100	0
392	4	AR	10	20	1	Soil	Pyro.	0	100	0
393	1	AR	10	20	7	Soil	Pyro.	0	100	0
394	2	AR	10	20	7	Soil	Pyro.	0	100	0
395	3	AR	10	20	7	Soil	Pyro.	0	100	0
396	4	AR	10	20	7	Soil	Pyro.	0	100	0
397	1	AR	10	20	14	Soil	Pyro.	0	100	0
398	2	AR	10	20	14	Soil	Pyro.	0	100	0
399	3	AR	10	20	14	Soil	Pyro.	0	100	0
400	4	AR	10	20	14	Soil	Pyro.	0	100	0
401	1	AR	20	20	0	Soil	Pyro.	0	100	0
402	2	AR	20	20	0	Soil	Pyro.	0	100	0
403	3	AR	20	20	0	Soil	Pyro.	0	100	0
404	4	AR	20	20	0	Soil	Pyro.	0	100	0
405	1	AR	20	20	0.25	Soil	Pyro.	0	100	0
406	2	AR	20	20	0.25	Soil	Pyro.	0	100	0
407	3	AR	20	20	0.25	Soil	Pyro.	0	100	0
408	4	AR	20	20	0.25	Soil	Pyro.	0	100	0
409	1	AR	20	20	1	Soil	Pyro.	0	100	0
410	2	AR	20	20	1	Soil	Pyro.	0	100	0
411	3	AR	20	20	1	Soil	Pyro.	0	100	0
412	4	AR	20	20	1	Soil	Pyro.	0	100	0
413	1	AR	20	20	7	Soil	Pyro.	0	100	0
414	2	AR	20	20	7	Soil	Pyro.	0	100	0
415	3	AR	20	20	7	Soil	Pyro.	0	100	0
416	4	AR	20	20	7	Soil	Pyro.	0	100	0
417	1	AR	20	20	14	Soil	Pyro.	0	100	0
418	2	AR	20	20	14	Soil	Pyro.	0	100	0
419	3	AR	20	20	14	Soil	Pyro.	0	100	0
420	4	AR	20	20	14	Soil	Pyro.	0	100	0
421	1	CU	5	20	0	Soil	Pyro.	4	88.5714	11.4286
422	2	CU	5	20	0	Soil	Pyro.	5	86.9565	13.0435
423	3	CU	5	20	0	Soil	Pyro.	5	84.0426	15.9574
424	4	CU	5	20	0	Soil	Pyro.	4.66667	86.6667	13.3333
425	1	CU	5	20	0.25	Soil	Pyro.	7.5	81.25	18.75
426	2	CU	5	20	0.25	Soil	Pyro.	12.6667	61.0256	38.9744
427	3	CU	5	20	0.25	Soil	Pyro.	8.25	74.6154	25.3846
428	4	CU	5	20	0.25	Soil	Pyro.	9.8	67.3333	32.6667
429	1	CU	5	20	1	Soil	Pyro.	8.33333	72.2222	27.7778
430	2	CU	5	20	1	Soil	Pyro.	9	70	30
431	3	CU	5	20	1	Soil	Pyro.	10	66.6667	33.3333
432	4	CU	5	20	1	Soil	Pyro.	8.4	64	36
433	1	CU	5	20	7	Soil	Pyro.	9.66667	61.3333	38.6667
434	2	CU	5	20	7	Soil	Pyro.	8.8	71.6129	28.3871
435	3	CU	5	20	7	Soil	Pyro.	11.6	66.8571	33.1429
436	4	CU	5	20	7	Soil	Pyro.	9	70.3947	29.6053
437	1	CU	5	20	14	Soil	Pyro.	18.4	45.8824	54.1176
438	2	CU	5	20	14	Soil	Pyro.	16.2	50.1538	49.8462
439	3	CU	5	20	14	Soil	Pyro.	18.6	50.0671	49.9329
440	4	CU	5	20	14	Soil	Pyro.	18.6	52.3077	47.6923
441	1	CU	10	20	0	Soil	Pyro.	8.33333	78.0702	21.9298
442	2	CU	10	20	0	Soil	Pyro.	7.5	80.1325	19.8675
443	3	CU	10	20	0	Soil	Pyro.	8.33333	78.0702	21.9298
444	4	CU	10	20	0	Soil	Pyro.	6.125	83.356	16.644
445	1	CU	10	20	0.25	Soil	Pyro.	7.33333	79.4007	20.5993
446	2	CU	10	20	0.25	Soil	Pyro.	10.25	71.789	28.211
447	3	CU	10	20	0.25	Soil	Pyro.	9	73.7226	26.2774
448	4	CU	10	20	0.25	Soil	Pyro.	10	71.4286	28.5714
449	1	CU	10	20	1	Soil	Pyro.	10.2	74.2857	25.7143
450	2	CU	10	20	1	Soil	Pyro.	13.2	62.0144	37.9856
451	3	CU	10	20	1	Soil	Pyro.	11	64.8936	35.1064
452	4	CU	10	20	1	Soil	Pyro.	15	53.8462	46.1538
453	1	CU	10	20	7	Soil	Pyro.	13.3333	65.812	34.188
454	2	CU	10	20	7	Soil	Pyro.	18.25	51.9737	48.0263
455	3	CU	10	20	7	Soil	Pyro.	20.5	45.3333	54.6667
456	4	CU	10	20	7	Soil	Pyro.	14.3333	59.6244	40.3756
457	1	CU	10	20	14	Soil	Pyro.	16.25	56.0811	43.9189
458	2	CU	10	20	14	Soil	Pyro.	15	58.1006	41.8994
459	3	CU	10	20	14	Soil	Pyro.	15	61.8644	38.1356
460	4	CU	10	20	14	Soil	Pyro.	18.75	48.8636	51.1364
461	1	CU	20	20	0	Soil	Pyro.	10	70.4142	29.5858
462	2	CU	20	20	0	Soil	Pyro.	12.875	63.8343	36.1657
463	3	CU	20	20	0	Soil	Pyro.	8.33333	75.6691	24.3309
464	4	CU	20	20	0	Soil	Pyro.	6.75	80.5755	19.4245
465	1	CU	20	20	0.25	Soil	Pyro.	10	72.7273	27.2727
466	2	CU	20	20	0.25	Soil	Pyro.	8.5	75.7143	24.2857
467	3	CU	20	20	0.25	Soil	Pyro.	8.5	77.8261	22.1739
468	4	CU	20	20	0.25	Soil	Pyro.	8.25	73.6702	26.3298
469	1	CU	20	20	1	Soil	Pyro.	12.4	64.5714	35.4286
470	2	CU	20	20	1	Soil	Pyro.	10.4	74	26
471	3	CU	20	20	1	Soil	Pyro.	13	60	40
472	4	CU	20	20	1	Soil	Pyro.	12.3333	62.0513	37.9487
473	1	CU	20	20	7	Soil	Pyro.	15.3333	48.8889	51.1111
474	2	CU	20	20	7	Soil	Pyro.	24	20	80
475	3	CU	20	20	7	Soil	Pyro.	17.8	40.6667	59.3333
476	4	CU	20	20	7	Soil	Pyro.	20	33.3333	66.6667
477	1	CU	20	20	14	Soil	Pyro.	12.5	62.1212	37.8788
478	2	CU	20	20	14	Soil	Pyro.	18.5	47.1429	52.8571
479	3	CU	20	20	14	Soil	Pyro.	13	60.6061	39.3939
480	4	CU	20	20	14	Soil	Pyro.	15	58.3333	41.6667
481	1	AR	5	UTC	0	Soil	Pyro.	55	0	100
482	2	AR	5	UTC	0	Soil	Pyro.	60	0	100
483	3	AR	5	UTC	0	Soil	Pyro.	53.75	0	100
484	4	AR	5	UTC	0	Soil	Pyro.	71.25	0	100
485	1	AR	5	UTC	0.25	Soil	Pyro.	75	0	100
486	2	AR	5	UTC	0.25	Soil	Pyro.	55	0	100
487	3	AR	5	UTC	0.25	Soil	Pyro.	67.5	0	100
488	4	AR	5	UTC	0.25	Soil	Pyro.	60	0	100
489	1	AR	5	UTC	1	Soil	Pyro.	68.5	0	100
490	2	AR	5	UTC	1	Soil	Pyro.	60	0	100
491	3	AR	5	UTC	1	Soil	Pyro.	72.5	0	100
492	4	AR	5	UTC	1	Soil	Pyro.	57.5	0	100
493	1	AR	5	UTC	7	Soil	Pyro.	56.4	0	100
494	2	AR	5	UTC	7	Soil	Pyro.	70	0	100
495	3	AR	5	UTC	7	Soil	Pyro.	62.5	0	100
496	4	AR	5	UTC	7	Soil	Pyro.	86.25	0	100
497	1	AR	5	UTC	14	Soil	Pyro.	81.6667	0	100
498	2	AR	5	UTC	14	Soil	Pyro.	105.2	0	100
499	3	AR	5	UTC	14	Soil	Pyro.	88.3333	0	100
500	4	AR	5	UTC	14	Soil	Pyro.	102.6	0	100
501	1	AR	10	UTC	0	Soil	Pyro.	102.2	0	100
502	2	AR	10	UTC	0	Soil	Pyro.	67.75	0	100
503	3	AR	10	UTC	0	Soil	Pyro.	100.2	0	100
504	4	AR	10	UTC	0	Soil	Pyro.	88	0	100
505	1	AR	10	UTC	0.25	Soil	Pyro.	96	0	100
506	2	AR	10	UTC	0.25	Soil	Pyro.	97.2	0	100
507	3	AR	10	UTC	0.25	Soil	Pyro.	96.4	0	100
508	4	AR	10	UTC	0.25	Soil	Pyro.	96.5	0	100
509	1	AR	10	UTC	1	Soil	Pyro.	76.2	0	100
510	2	AR	10	UTC	1	Soil	Pyro.	74.2	0	100
511	3	AR	10	UTC	1	Soil	Pyro.	69	0	100
512	4	AR	10	UTC	1	Soil	Pyro.	78.3333	0	100
513	1	AR	10	UTC	7	Soil	Pyro.	87.5	0	100
514	2	AR	10	UTC	7	Soil	Pyro.	83	0	100
515	3	AR	10	UTC	7	Soil	Pyro.	125	0	100
516	4	AR	10	UTC	7	Soil	Pyro.	94.5	0	100
517	1	AR	10	UTC	14	Soil	Pyro.	78	0	100
518	2	AR	10	UTC	14	Soil	Pyro.	96	0	100
519	3	AR	10	UTC	14	Soil	Pyro.	57	0	100
520	4	AR	10	UTC	14	Soil	Pyro.	75	0	100
521	1	AR	20	UTC	0	Soil	Pyro.	68.75	0	100
522	2	AR	20	UTC	0	Soil	Pyro.	93.2	0	100
523	3	AR	20	UTC	0	Soil	Pyro.	91.4	0	100
524	4	AR	20	UTC	0	Soil	Pyro.	75	0	100
525	1	AR	20	UTC	0.25	Soil	Pyro.	59	0	100
526	2	AR	20	UTC	0.25	Soil	Pyro.	55	0	100
527	3	AR	20	UTC	0.25	Soil	Pyro.	60	0	100
528	4	AR	20	UTC	0.25	Soil	Pyro.	53.75	0	100
529	1	AR	20	UTC	1	Soil	Pyro.	71.25	0	100
530	2	AR	20	UTC	1	Soil	Pyro.	75	0	100
531	3	AR	20	UTC	1	Soil	Pyro.	55	0	100
532	4	AR	20	UTC	1	Soil	Pyro.	67.5	0	100
533	1	AR	20	UTC	7	Soil	Pyro.	60	0	100
534	2	AR	20	UTC	7	Soil	Pyro.	68.5	0	100
535	3	AR	20	UTC	7	Soil	Pyro.	60	0	100
536	4	AR	20	UTC	7	Soil	Pyro.	72.5	0	100
537	1	AR	20	UTC	14	Soil	Pyro.	61	0	100
538	2	AR	20	UTC	14	Soil	Pyro.	61.2	0	100
539	3	AR	20	UTC	14	Soil	Pyro.	70	0	100
540	4	AR	20	UTC	14	Soil	Pyro.	66	0	100
541	1	CU	5	UTC	0	Soil	Pyro.	35	0	100
542	2	CU	5	UTC	0	Soil	Pyro.	38.3333	0	100
543	3	CU	5	UTC	0	Soil	Pyro.	31.3333	0	100
544	4	CU	5	UTC	0	Soil	Pyro.	35	0	100
545	1	CU	5	UTC	0.25	Soil	Pyro.	40	0	100
546	2	CU	5	UTC	0.25	Soil	Pyro.	32.5	0	100
547	3	CU	5	UTC	0.25	Soil	Pyro.	32.5	0	100
548	4	CU	5	UTC	0.25	Soil	Pyro.	30	0	100
549	1	CU	5	UTC	1	Soil	Pyro.	30	0	100
550	2	CU	5	UTC	1	Soil	Pyro.	30	0	100
551	3	CU	5	UTC	1	Soil	Pyro.	30	0	100
552	4	CU	5	UTC	1	Soil	Pyro.	23.3333	0	100
553	1	CU	5	UTC	7	Soil	Pyro.	25	0	100
554	2	CU	5	UTC	7	Soil	Pyro.	31	0	100
555	3	CU	5	UTC	7	Soil	Pyro.	35	0	100
556	4	CU	5	UTC	7	Soil	Pyro.	30.4	0	100
557	1	CU	5	UTC	14	Soil	Pyro.	34	0	100
558	2	CU	5	UTC	14	Soil	Pyro.	32.5	0	100
559	3	CU	5	UTC	14	Soil	Pyro.	37.25	0	100
560	4	CU	5	UTC	14	Soil	Pyro.	39	0	100
561	1	CU	10	UTC	0	Soil	Pyro.	38	0	100
562	2	CU	10	UTC	0	Soil	Pyro.	37.75	0	100
563	3	CU	10	UTC	0	Soil	Pyro.	38	0	100
564	4	CU	10	UTC	0	Soil	Pyro.	36.8	0	100
565	1	CU	10	UTC	0.25	Soil	Pyro.	35.6	0	100
566	2	CU	10	UTC	0.25	Soil	Pyro.	36.3333	0	100
567	3	CU	10	UTC	0.25	Soil	Pyro.	34.25	0	100
568	4	CU	10	UTC	0.25	Soil	Pyro.	35	0	100
569	1	CU	10	UTC	1	Soil	Pyro.	39.6667	0	100
570	2	CU	10	UTC	1	Soil	Pyro.	34.75	0	100
571	3	CU	10	UTC	1	Soil	Pyro.	31.3333	0	100
572	4	CU	10	UTC	1	Soil	Pyro.	32.5	0	100
573	1	CU	10	UTC	7	Soil	Pyro.	39	0	100
574	2	CU	10	UTC	7	Soil	Pyro.	38	0	100
575	3	CU	10	UTC	7	Soil	Pyro.	37.5	0	100
576	4	CU	10	UTC	7	Soil	Pyro.	35.5	0	100
577	1	CU	10	UTC	14	Soil	Pyro.	37	0	100
578	2	CU	10	UTC	14	Soil	Pyro.	35.8	0	100
579	3	CU	10	UTC	14	Soil	Pyro.	39.3333	0	100
580	4	CU	10	UTC	14	Soil	Pyro.	36.6667	0	100
581	1	CU	20	UTC	0	Soil	Pyro.	33.8	0	100
582	2	CU	20	UTC	0	Soil	Pyro.	35.6	0	100
583	3	CU	20	UTC	0	Soil	Pyro.	34.25	0	100
584	4	CU	20	UTC	0	Soil	Pyro.	34.75	0	100
585	1	CU	20	UTC	0.25	Soil	Pyro.	36.6667	0	100
586	2	CU	20	UTC	0.25	Soil	Pyro.	35	0	100
587	3	CU	20	UTC	0.25	Soil	Pyro.	38.3333	0	100
588	4	CU	20	UTC	0.25	Soil	Pyro.	31.3333	0	100
589	1	CU	20	UTC	1	Soil	Pyro.	35	0	100
590	2	CU	20	UTC	1	Soil	Pyro.	40	0	100
591	3	CU	20	UTC	1	Soil	Pyro.	32.5	0	100
592	4	CU	20	UTC	1	Soil	Pyro.	32.5	0	100
593	1	CU	20	UTC	7	Soil	Pyro.	30	0	100
594	2	CU	20	UTC	7	Soil	Pyro.	30	0	100
595	3	CU	20	UTC	7	Soil	Pyro.	30	0	100
596	4	CU	20	UTC	7	Soil	Pyro.	30	0	100
597	1	CU	20	UTC	14	Soil	Pyro.	33	0	100
598	2	CU	20	UTC	14	Soil	Pyro.	35	0	100
599	3	CU	20	UTC	14	Soil	Pyro.	33	0	100
600	4	CU	20	UTC	14	Soil	Pyro.	36	0	100
1	1	AR	5	0	0	Soil	Tri.	58	15.942	84.058
2	2	AR	5	0	0	Soil	Tri.	36	54.0426	45.9574
3	3	AR	5	0	0	Soil	Tri.	75	14.2857	85.7143
4	4	AR	5	0	0	Soil	Tri.	28.75	65.3614	34.6386
5	1	AR	5	0	0.25	Soil	Tri.	43.3333	65.3333	34.6667
6	2	AR	5	0	0.25	Soil	Tri.	31.5	66.6667	33.3333
7	3	AR	5	0	0.25	Soil	Tri.	35	55.1282	44.8718
8	4	AR	5	0	0.25	Soil	Tri.	38.5	59.8958	40.1042
9	1	AR	5	0	1	Soil	Tri.	41.25	45	55
10	2	AR	5	0	1	Soil	Tri.	58	22.6667	77.3333
11	3	AR	5	0	1	Soil	Tri.	56.6667	17.5758	82.4242
12	4	AR	5	0	1	Soil	Tri.	24	74.2489	25.7511
13	1	AR	5	0	7	Soil	Tri.	50	45.2954	54.7046
14	2	AR	5	0	7	Soil	Tri.	11	85.3333	14.6667
15	3	AR	5	0	7	Soil	Tri.	40.6667	31.0734	68.9266
16	4	AR	5	0	7	Soil	Tri.	21.75	60.4545	39.5455
17	1	AR	5	0	14	Soil	Tri.	49	18.3333	81.6667
18	2	AR	5	0	14	Soil	Tri.	16.6667	68.9922	31.0078
19	3	AR	5	0	14	Soil	Tri.	25	64.9123	35.0877
20	4	AR	5	0	14	Soil	Tri.	26.25	65	35
21	1	AR	10	0	0	Soil	Tri.	37.5	31.8182	68.1818
22	2	AR	10	0	0	Soil	Tri.	51	24.4444	75.5556
23	3	AR	10	0	0	Soil	Tri.	36.5	39.1667	60.8333
24	4	AR	10	0	0	Soil	Tri.	37.5	45.2555	54.7445
25	1	AR	10	0	0.25	Soil	Tri.	59.6	0.666667	99.3333
26	2	AR	10	0	0.25	Soil	Tri.	66.3333	8.50575	91.4943
27	3	AR	10	0	0.25	Soil	Tri.	47.5	17.3913	82.6087
28	4	AR	10	0	0.25	Soil	Tri.	40.8	27.6596	72.3404
29	1	AR	10	0	1	Soil	Tri.	67.5	3.57143	96.4286
30	2	AR	10	0	1	Soil	Tri.	30.6667	50.9333	49.0667
31	3	AR	10	0	1	Soil	Tri.	19.5	77.3913	22.6087
32	4	AR	10	0	1	Soil	Tri.	33	59.5918	40.4082
33	1	AR	10	0	7	Soil	Tri.	55	47.7186	52.2814
34	2	AR	10	0	7	Soil	Tri.	31	64.9057	35.0943
35	3	AR	10	0	7	Soil	Tri.	53.3333	48.0182	51.9818
36	4	AR	10	0	7	Soil	Tri.	52	49.1194	50.8806
37	1	AR	10	0	14	Soil	Tri.	50	26.1993	73.8007
38	2	AR	10	0	14	Soil	Tri.	27.5	72.5549	27.4451
39	3	AR	10	0	14	Soil	Tri.	10	88.6364	11.3636
40	4	AR	10	0	14	Soil	Tri.	60	37.5	62.5
41	1	AR	20	0	0	Soil	Tri.	23	76.3374	23.6626
42	2	AR	20	0	0	Soil	Tri.	42.5	55.9129	44.0871
43	3	AR	20	0	0	Soil	Tri.	7	92.7461	7.25389
44	4	AR	20	0	0	Soil	Tri.	36.25	52.4278	47.5722
45	1	AR	20	0	0.25	Soil	Tri.	29	60.9164	39.0836
46	2	AR	20	0	0.25	Soil	Tri.	51.6667	25.1208	74.8792
47	3	AR	20	0	0.25	Soil	Tri.	30	61.7021	38.2979
48	4	AR	20	0	0.25	Soil	Tri.	43.3333	50.4762	49.5238
49	1	AR	20	0	1	Soil	Tri.	19	77.1084	22.8916
50	2	AR	20	0	1	Soil	Tri.	65	48	52
51	3	AR	20	0	1	Soil	Tri.	22.25	76.455	23.545
52	4	AR	20	0	1	Soil	Tri.	32.5	58.3333	41.6667
53	1	AR	20	0	7	Soil	Tri.	54.5	43.2292	56.7708
54	2	AR	20	0	7	Soil	Tri.	60	20	80
55	3	AR	20	0	7	Soil	Tri.	32	57.3333	42.6667
56	4	AR	20	0	7	Soil	Tri.	25	63.6364	36.3636
57	1	AR	20	0	14	Soil	Tri.	36.6667	60.6581	39.3419
58	2	AR	20	0	14	Soil	Tri.	35.5	61.1597	38.8403
59	3	AR	20	0	14	Soil	Tri.	50	33.3333	66.6667
60	4	AR	20	0	14	Soil	Tri.	15	75.4902	24.5098
61	1	CU	5	0	0	Soil	Tri.	22.6667	27.6596	72.3404
62	2	CU	5	0	0	Soil	Tri.	22	32.3077	67.6923
63	3	CU	5	0	0	Soil	Tri.	26.5	32.0513	67.9487
64	4	CU	5	0	0	Soil	Tri.	27.625	27.3026	72.6974
65	1	CU	5	0	0.25	Soil	Tri.	21.25	43.3333	56.6667
66	2	CU	5	0	0.25	Soil	Tri.	24	32.3944	67.6056
67	3	CU	5	0	0.25	Soil	Tri.	30	18.9189	81.0811
68	4	CU	5	0	0.25	Soil	Tri.	25.75	28.0726	71.9274
69	1	CU	5	0	1	Soil	Tri.	27.75	29.4492	70.5508
70	2	CU	5	0	1	Soil	Tri.	25	31.8182	68.1818
71	3	CU	5	0	1	Soil	Tri.	27.5	18.6391	81.3609
72	4	CU	5	0	1	Soil	Tri.	17	52.2472	47.7528
73	1	CU	5	0	7	Soil	Tri.	27	21.1679	78.8321
74	2	CU	5	0	7	Soil	Tri.	21	39.5683	60.4317
75	3	CU	5	0	7	Soil	Tri.	26.5	27.7273	72.2727
76	4	CU	5	0	7	Soil	Tri.	33	5.71429	94.2857
77	1	CU	5	0	14	Soil	Tri.	26.25	31.5217	68.4783
78	2	CU	5	0	14	Soil	Tri.	17.5	44.1489	55.8511
79	3	CU	5	0	14	Soil	Tri.	26	25.7143	74.2857
80	4	CU	5	0	14	Soil	Tri.	20	50	50
81	1	CU	10	0	0	Soil	Tri.	22	32.3077	67.6923
82	2	CU	10	0	0	Soil	Tri.	17.5	46.1538	53.8462
83	3	CU	10	0	0	Soil	Tri.	23.2	22.6667	77.3333
84	4	CU	10	0	0	Soil	Tri.	27.5	8.33333	91.6667
85	1	CU	10	0	0.25	Soil	Tri.	21.5	33.8462	66.1538
86	2	CU	10	0	0.25	Soil	Tri.	29.3333	21.2528	78.7472
87	3	CU	10	0	0.25	Soil	Tri.	24.25	37.8205	62.1795
88	4	CU	10	0	0.25	Soil	Tri.	20	47.3684	52.6316
89	1	CU	10	0	1	Soil	Tri.	26.6	14.1935	85.8065
90	2	CU	10	0	1	Soil	Tri.	27	22.8571	77.1429
91	3	CU	10	0	1	Soil	Tri.	25.5	16.1184	83.8816
92	4	CU	10	0	1	Soil	Tri.	20	41.1765	58.8235
93	1	CU	10	0	7	Soil	Tri.	21.75	33.0769	66.9231
94	2	CU	10	0	7	Soil	Tri.	23.5	36.9128	63.0872
95	3	CU	10	0	7	Soil	Tri.	23.8	38.9744	61.0256
96	4	CU	10	0	7	Soil	Tri.	23.8	37.3684	62.6316
97	1	CU	10	0	14	Soil	Tri.	26	43.4783	56.5217
98	2	CU	10	0	14	Soil	Tri.	23	39.4737	60.5263
99	3	CU	10	0	14	Soil	Tri.	27.75	24.5924	75.4076
100	4	CU	10	0	14	Soil	Tri.	24.6	30.8989	69.1011
101	1	CU	20	0	0	Soil	Tri.	25	31.1927	68.8073
102	2	CU	20	0	0	Soil	Tri.	10	70.8029	29.1971
103	3	CU	20	0	0	Soil	Tri.	15	57.1429	42.8571
104	4	CU	20	0	0	Soil	Tri.	29	26.8908	73.1092
105	1	CU	20	0	0.25	Soil	Tri.	17.25	50.3597	49.6403
106	2	CU	20	0	0.25	Soil	Tri.	22.3333	28.7234	71.2766
107	3	CU	20	0	0.25	Soil	Tri.	10	69.2308	30.7692
108	4	CU	20	0	0.25	Soil	Tri.	28.3333	27.3504	72.6496
109	1	CU	20	0	1	Soil	Tri.	25	34.2105	65.7895
110	2	CU	20	0	1	Soil	Tri.	22.75	39.3333	60.6667
111	3	CU	20	0	1	Soil	Tri.	16	54.9296	45.0704
112	4	CU	20	0	1	Soil	Tri.	26	29.7297	70.2703
113	1	CU	20	0	7	Soil	Tri.	26.6667	25.5121	74.4879
114	2	CU	20	0	7	Soil	Tri.	24.5	37.7119	62.2881
115	3	CU	20	0	7	Soil	Tri.	25	31.8182	68.1818
116	4	CU	20	0	7	Soil	Tri.	16	52.6627	47.3373
117	1	CU	20	0	14	Soil	Tri.	31	12.9213	87.0787
118	2	CU	20	0	14	Soil	Tri.	23	32.8467	67.1533
119	3	CU	20	0	14	Soil	Tri.	16.6667	52.0384	47.9616
120	4	CU	20	0	14	Soil	Tri.	31.5	14.0909	85.9091
121	1	AR	5	5	0	Soil	Tri.	22.5	67.3913	32.6087
122	2	AR	5	5	0	Soil	Tri.	18.3333	76.5957	23.4043
123	3	AR	5	5	0	Soil	Tri.	30	65.7143	34.2857
124	4	AR	5	5	0	Soil	Tri.	35	57.8313	42.1687
125	1	AR	5	5	0.25	Soil	Tri.	40	68	32
126	2	AR	5	5	0.25	Soil	Tri.	20	78.836	21.164
127	3	AR	5	5	0.25	Soil	Tri.	24.75	68.2692	31.7308
128	4	AR	5	5	0.25	Soil	Tri.	0	100	0
129	1	AR	5	5	1	Soil	Tri.	36.75	51	49
130	2	AR	5	5	1	Soil	Tri.	22	70.6667	29.3333
131	3	AR	5	5	1	Soil	Tri.	47.5	30.9091	69.0909
132	4	AR	5	5	1	Soil	Tri.	5.4	94.206	5.79399
133	1	AR	5	5	7	Soil	Tri.	0	100	0
134	2	AR	5	5	7	Soil	Tri.	35	53.3333	46.6667
135	3	AR	5	5	7	Soil	Tri.	45	23.7288	76.2712
136	4	AR	5	5	7	Soil	Tri.	15	72.7273	27.2727
137	1	AR	5	5	14	Soil	Tri.	35	41.6667	58.3333
138	2	AR	5	5	14	Soil	Tri.	43.5	19.0698	80.9302
139	3	AR	5	5	14	Soil	Tri.	35	50.8772	49.1228
140	4	AR	5	5	14	Soil	Tri.	28.3333	62.2222	37.7778
141	1	AR	10	5	0	Soil	Tri.	22	60	40
142	2	AR	10	5	0	Soil	Tri.	23.3333	65.4321	34.5679
143	3	AR	10	5	0	Soil	Tri.	23	61.6667	38.3333
144	4	AR	10	5	0	Soil	Tri.	20	70.8029	29.1971
145	1	AR	10	5	0.25	Soil	Tri.	25	58.3333	41.6667
146	2	AR	10	5	0.25	Soil	Tri.	22.5	68.9655	31.0345
147	3	AR	10	5	0.25	Soil	Tri.	35.4	38.4348	61.5652
148	4	AR	10	5	0.25	Soil	Tri.	28.3333	49.7636	50.2364
149	1	AR	10	5	1	Soil	Tri.	44	37.1429	62.8571
150	2	AR	10	5	1	Soil	Tri.	34.25	45.2	54.8
151	3	AR	10	5	1	Soil	Tri.	17.5	79.7101	20.2899
152	4	AR	10	5	1	Soil	Tri.	36.6667	55.102	44.898
153	1	AR	10	5	7	Soil	Tri.	16	84.7909	15.2091
154	2	AR	10	5	7	Soil	Tri.	34	61.5094	38.4906
155	3	AR	10	5	7	Soil	Tri.	40	61.0136	38.9864
156	4	AR	10	5	7	Soil	Tri.	48	53.0333	46.9667
157	1	AR	10	5	14	Soil	Tri.	0	100	0
158	2	AR	10	5	14	Soil	Tri.	30	70.0599	29.9401
159	3	AR	10	5	14	Soil	Tri.	32.5	63.0682	36.9318
160	4	AR	10	5	14	Soil	Tri.	30	68.75	31.25
161	1	AR	20	5	0	Soil	Tri.	30	69.1358	30.8642
162	2	AR	20	5	0	Soil	Tri.	30	68.8797	31.1203
163	3	AR	20	5	0	Soil	Tri.	10	89.6373	10.3627
164	4	AR	20	5	0	Soil	Tri.	45	40.9449	59.0551
165	1	AR	20	5	0.25	Soil	Tri.	11	85.1752	14.8248
166	2	AR	20	5	0.25	Soil	Tri.	33.3333	51.6908	48.3092
167	3	AR	20	5	0.25	Soil	Tri.	30	61.7021	38.2979
168	4	AR	20	5	0.25	Soil	Tri.	40	54.2857	45.7143
169	1	AR	20	5	1	Soil	Tri.	27.4	66.988	33.012
170	2	AR	20	5	1	Soil	Tri.	31.25	75	25
171	3	AR	20	5	1	Soil	Tri.	47.5	49.7354	50.2646
172	4	AR	20	5	1	Soil	Tri.	16.6667	78.6325	21.3675
173	1	AR	20	5	7	Soil	Tri.	34	64.5833	35.4167
174	2	AR	20	5	7	Soil	Tri.	28.75	61.6667	38.3333
175	3	AR	20	5	7	Soil	Tri.	27.5	63.3333	36.6667
176	4	AR	20	5	7	Soil	Tri.	29.8	56.6545	43.3455
177	1	AR	20	5	14	Soil	Tri.	25.6667	72.4607	27.5393
178	2	AR	20	5	14	Soil	Tri.	0	100	0
179	3	AR	20	5	14	Soil	Tri.	32.5	56.6667	43.3333
180	4	AR	20	5	14	Soil	Tri.	52.5	14.2157	85.7843
181	1	CU	5	5	0	Soil	Tri.	25	20.2128	79.7872
182	2	CU	5	5	0	Soil	Tri.	27.5	15.3846	84.6154
183	3	CU	5	5	0	Soil	Tri.	22.25	42.9487	57.0513
184	4	CU	5	5	0	Soil	Tri.	25	34.2105	65.7895
185	1	CU	5	5	0.25	Soil	Tri.	24	36	64
186	2	CU	5	5	0.25	Soil	Tri.	25	29.5775	70.4225
187	3	CU	5	5	0.25	Soil	Tri.	0	100	0
188	4	CU	5	5	0.25	Soil	Tri.	24	32.9609	67.0391
189	1	CU	5	5	1	Soil	Tri.	19	51.6949	48.3051
190	2	CU	5	5	1	Soil	Tri.	25	31.8182	68.1818
191	3	CU	5	5	1	Soil	Tri.	21.6667	35.8974	64.1026
192	4	CU	5	5	1	Soil	Tri.	19.5	45.2247	54.7753
193	1	CU	5	5	7	Soil	Tri.	20	41.6058	58.3942
194	2	CU	5	5	7	Soil	Tri.	22.3333	35.7314	64.2686
195	3	CU	5	5	7	Soil	Tri.	23.4	36.1818	63.8182
196	4	CU	5	5	7	Soil	Tri.	15	57.1429	42.8571
197	1	CU	5	5	14	Soil	Tri.	27	29.5652	70.4348
198	2	CU	5	5	14	Soil	Tri.	23.3333	25.5319	74.4681
199	3	CU	5	5	14	Soil	Tri.	25.2	28	72
200	4	CU	5	5	14	Soil	Tri.	23.25	41.875	58.125
201	1	CU	10	5	0	Soil	Tri.	15	53.8462	46.1538
202	2	CU	10	5	0	Soil	Tri.	22.25	31.5385	68.4615
203	3	CU	10	5	0	Soil	Tri.	17.75	40.8333	59.1667
204	4	CU	10	5	0	Soil	Tri.	22.5	25	75
205	1	CU	10	5	0.25	Soil	Tri.	18	44.6154	55.3846
206	2	CU	10	5	0.25	Soil	Tri.	5	86.5772	13.4228
207	3	CU	10	5	0.25	Soil	Tri.	25	35.8974	64.1026
208	4	CU	10	5	0.25	Soil	Tri.	25	34.2105	65.7895
209	1	CU	10	5	1	Soil	Tri.	0	100	0
210	2	CU	10	5	1	Soil	Tri.	22	37.1429	62.8571
211	3	CU	10	5	1	Soil	Tri.	20	34.2105	65.7895
212	4	CU	10	5	1	Soil	Tri.	25	26.4706	73.5294
213	1	CU	10	5	7	Soil	Tri.	15.5	52.3077	47.6923
214	2	CU	10	5	7	Soil	Tri.	16.25	56.3758	43.6242
215	3	CU	10	5	7	Soil	Tri.	26	33.3333	66.6667
216	4	CU	10	5	7	Soil	Tri.	25	34.2105	65.7895
217	1	CU	10	5	14	Soil	Tri.	21	54.3478	45.6522
218	2	CU	10	5	14	Soil	Tri.	24.25	36.1842	63.8158
219	3	CU	10	5	14	Soil	Tri.	27.3333	25.7246	74.2754
220	4	CU	10	5	14	Soil	Tri.	26	26.9663	73.0337
221	1	CU	20	5	0	Soil	Tri.	20	44.9541	55.0459
222	2	CU	20	5	0	Soil	Tri.	21	38.6861	61.3139
223	3	CU	20	5	0	Soil	Tri.	25	28.5714	71.4286
224	4	CU	20	5	0	Soil	Tri.	25	36.9748	63.0252
225	1	CU	20	5	0.25	Soil	Tri.	25	28.0576	71.9424
226	2	CU	20	5	0.25	Soil	Tri.	25	20.2128	79.7872
227	3	CU	20	5	0.25	Soil	Tri.	21.5	33.8462	66.1538
228	4	CU	20	5	0.25	Soil	Tri.	25	35.8974	64.1026
229	1	CU	20	5	1	Soil	Tri.	22.5	40.7895	59.2105
230	2	CU	20	5	1	Soil	Tri.	14.5	61.3333	38.6667
231	3	CU	20	5	1	Soil	Tri.	21.6	39.1549	60.8451
232	4	CU	20	5	1	Soil	Tri.	25	32.4324	67.5676
233	1	CU	20	5	7	Soil	Tri.	22.6667	36.6853	63.3147
234	2	CU	20	5	7	Soil	Tri.	27	31.3559	68.6441
235	3	CU	20	5	7	Soil	Tri.	20.5	44.0909	55.9091
236	4	CU	20	5	7	Soil	Tri.	26.6667	21.1045	78.8955
237	1	CU	20	5	14	Soil	Tri.	25.4	28.6517	71.3483
238	2	CU	20	5	14	Soil	Tri.	18	47.4453	52.5547
239	3	CU	20	5	14	Soil	Tri.	21.6667	37.6499	62.3501
240	4	CU	20	5	14	Soil	Tri.	21.4	41.6364	58.3636
241	1	AR	5	10	0	Soil	Tri.	26	62.3188	37.6812
242	2	AR	5	10	0	Soil	Tri.	18.5	76.383	23.617
243	3	AR	5	10	0	Soil	Tri.	20	77.1429	22.8571
244	4	AR	5	10	0	Soil	Tri.	27.5	66.8675	33.1325
245	1	AR	5	10	0.25	Soil	Tri.	47.5	62	38
246	2	AR	5	10	0.25	Soil	Tri.	20	78.836	21.164
247	3	AR	5	10	0.25	Soil	Tri.	35	55.1282	44.8718
248	4	AR	5	10	0.25	Soil	Tri.	37.5	60.9375	39.0625
249	1	AR	5	10	1	Soil	Tri.	67	10.6667	89.3333
250	2	AR	5	10	1	Soil	Tri.	37.5	50	50
251	3	AR	5	10	1	Soil	Tri.	21.6667	68.4848	31.5152
252	4	AR	5	10	1	Soil	Tri.	62	33.4764	66.5236
253	1	AR	5	10	7	Soil	Tri.	43.75	52.1335	47.8665
254	2	AR	5	10	7	Soil	Tri.	29	61.3333	38.6667
255	3	AR	5	10	7	Soil	Tri.	32.3333	45.1977	54.8023
256	4	AR	5	10	7	Soil	Tri.	50	9.09091	90.9091
257	1	AR	5	10	14	Soil	Tri.	40	33.3333	66.6667
258	2	AR	5	10	14	Soil	Tri.	30	44.186	55.814
259	3	AR	5	10	14	Soil	Tri.	48	32.6316	67.3684
260	4	AR	5	10	14	Soil	Tri.	51.25	31.6667	68.3333
261	1	AR	10	10	0	Soil	Tri.	13.5	75.4545	24.5455
262	2	AR	10	10	0	Soil	Tri.	18.75	72.2222	27.7778
263	3	AR	10	10	0	Soil	Tri.	28.3333	52.7778	47.2222
264	4	AR	10	10	0	Soil	Tri.	0	100	0
265	1	AR	10	10	0.25	Soil	Tri.	28.75	52.0833	47.9167
266	2	AR	10	10	0.25	Soil	Tri.	29	60	40
267	3	AR	10	10	0.25	Soil	Tri.	23.5	59.1304	40.8696
268	4	AR	10	10	0.25	Soil	Tri.	35	37.9433	62.0567
269	1	AR	10	10	1	Soil	Tri.	12	82.8571	17.1429
270	2	AR	10	10	1	Soil	Tri.	43.75	30	70
271	3	AR	10	10	1	Soil	Tri.	40	53.6232	46.3768
272	4	AR	10	10	1	Soil	Tri.	48.3333	40.8163	59.1837
273	1	AR	10	10	7	Soil	Tri.	28.3333	73.0672	26.9328
274	2	AR	10	10	7	Soil	Tri.	20.6667	76.6038	23.3962
275	3	AR	10	10	7	Soil	Tri.	44	57.115	42.885
276	4	AR	10	10	7	Soil	Tri.	34.6	66.1448	33.8552
277	1	AR	10	10	14	Soil	Tri.	41.6667	38.4994	61.5006
278	2	AR	10	10	14	Soil	Tri.	38.75	61.3273	38.6727
279	3	AR	10	10	14	Soil	Tri.	56.6667	35.6061	64.3939
280	4	AR	10	10	14	Soil	Tri.	48	50	50
281	1	AR	20	10	0	Soil	Tri.	25.6667	73.594	26.406
282	2	AR	20	10	0	Soil	Tri.	30	68.8797	31.1203
283	3	AR	20	10	0	Soil	Tri.	30	68.9119	31.0881
284	4	AR	20	10	0	Soil	Tri.	40	47.5066	52.4934
285	1	AR	20	10	0.25	Soil	Tri.	23.3333	68.5535	31.4465
286	2	AR	20	10	0.25	Soil	Tri.	21.4	68.9855	31.0145
287	3	AR	20	10	0.25	Soil	Tri.	17.5	77.6596	22.3404
288	4	AR	20	10	0.25	Soil	Tri.	28.3333	67.619	32.381
289	1	AR	20	10	1	Soil	Tri.	25	69.8795	30.1205
290	2	AR	20	10	1	Soil	Tri.	35	72	28
291	3	AR	20	10	1	Soil	Tri.	23.3333	75.3086	24.6914
292	4	AR	20	10	1	Soil	Tri.	30	61.5385	38.4615
293	1	AR	20	10	7	Soil	Tri.	33.4	65.2083	34.7917
294	2	AR	20	10	7	Soil	Tri.	45	40	60
295	3	AR	20	10	7	Soil	Tri.	31.75	57.6667	42.3333
296	4	AR	20	10	7	Soil	Tri.	27	60.7273	39.2727
297	1	AR	20	10	14	Soil	Tri.	55	40.9871	59.0129
298	2	AR	20	10	14	Soil	Tri.	35	61.7068	38.2932
299	3	AR	20	10	14	Soil	Tri.	35	53.3333	46.6667
300	4	AR	20	10	14	Soil	Tri.	49	19.9346	80.0654
301	1	CU	5	10	0	Soil	Tri.	10	68.0851	31.9149
302	2	CU	5	10	0	Soil	Tri.	20.6667	36.4103	63.5897
303	3	CU	5	10	0	Soil	Tri.	16.6667	57.265	42.735
304	4	CU	5	10	0	Soil	Tri.	22.5	40.7895	59.2105
305	1	CU	5	10	0.25	Soil	Tri.	26.6667	28.8889	71.1111
306	2	CU	5	10	0.25	Soil	Tri.	30	15.493	84.507
307	3	CU	5	10	0.25	Soil	Tri.	24.3333	34.2342	65.7658
308	4	CU	5	10	0.25	Soil	Tri.	25	30.1676	69.8324
309	1	CU	5	10	1	Soil	Tri.	28.75	26.9068	73.0932
310	2	CU	5	10	1	Soil	Tri.	22.5	38.6364	61.3636
311	3	CU	5	10	1	Soil	Tri.	33.5	0.887574	99.1124
312	4	CU	5	10	1	Soil	Tri.	20	43.8202	56.1798
313	1	CU	5	10	7	Soil	Tri.	28.75	16.0584	83.9416
314	2	CU	5	10	7	Soil	Tri.	20	42.446	57.554
315	3	CU	5	10	7	Soil	Tri.	0	100	0
316	4	CU	5	10	7	Soil	Tri.	29.6	15.4286	84.5714
317	1	CU	5	10	14	Soil	Tri.	25.8	32.6957	67.3043
318	2	CU	5	10	14	Soil	Tri.	23	26.5957	73.4043
319	3	CU	5	10	14	Soil	Tri.	27.5	21.4286	78.5714
320	4	CU	5	10	14	Soil	Tri.	26.75	33.125	66.875
321	1	CU	10	10	0	Soil	Tri.	21	35.3846	64.6154
322	2	CU	10	10	0	Soil	Tri.	22	32.3077	67.6923
323	3	CU	10	10	0	Soil	Tri.	15.6667	47.7778	52.2222
324	4	CU	10	10	0	Soil	Tri.	18	40	60
325	1	CU	10	10	0.25	Soil	Tri.	16.6667	48.7179	51.2821
326	2	CU	10	10	0.25	Soil	Tri.	16.25	56.3758	43.6242
327	3	CU	10	10	0.25	Soil	Tri.	15.25	60.8974	39.1026
328	4	CU	10	10	0.25	Soil	Tri.	13.6667	64.0351	35.9649
329	1	CU	10	10	1	Soil	Tri.	29	6.45161	93.5484
330	2	CU	10	10	1	Soil	Tri.	31.25	10.7143	89.2857
331	3	CU	10	10	1	Soil	Tri.	30	1.31579	98.6842
332	4	CU	10	10	1	Soil	Tri.	20.25	40.4412	59.5588
333	1	CU	10	10	7	Soil	Tri.	25.3333	22.0513	77.9487
334	2	CU	10	10	7	Soil	Tri.	22.5	39.5973	60.4027
335	3	CU	10	10	7	Soil	Tri.	24.3333	37.6068	62.3932
336	4	CU	10	10	7	Soil	Tri.	18	52.6316	47.3684
337	1	CU	10	10	14	Soil	Tri.	45	2.17391	97.8261
338	2	CU	10	10	14	Soil	Tri.	26	31.5789	68.4211
339	3	CU	10	10	14	Soil	Tri.	20	45.6522	54.3478
340	4	CU	10	10	14	Soil	Tri.	17.5	50.8427	49.1573
341	1	CU	20	10	0	Soil	Tri.	18	50.4587	49.5413
342	2	CU	20	10	0	Soil	Tri.	17.5	48.9051	51.0949
343	3	CU	20	10	0	Soil	Tri.	25	28.5714	71.4286
344	4	CU	20	10	0	Soil	Tri.	23.5	40.7563	59.2437
345	1	CU	20	10	0.25	Soil	Tri.	28.25	18.705	81.295
346	2	CU	20	10	0.25	Soil	Tri.	27.5	12.234	87.766
347	3	CU	20	10	0.25	Soil	Tri.	21	35.3846	64.6154
348	4	CU	20	10	0.25	Soil	Tri.	9	76.9231	23.0769
349	1	CU	20	10	1	Soil	Tri.	22.3333	41.2281	58.7719
350	2	CU	20	10	1	Soil	Tri.	20.8	44.5333	55.4667
351	3	CU	20	10	1	Soil	Tri.	16.3333	53.9906	46.0094
352	4	CU	20	10	1	Soil	Tri.	22.25	39.8649	60.1351
353	1	CU	20	10	7	Soil	Tri.	25.6	28.4916	71.5084
354	2	CU	20	10	7	Soil	Tri.	23.6667	39.8305	60.1695
355	3	CU	20	10	7	Soil	Tri.	15	59.0909	40.9091
356	4	CU	20	10	7	Soil	Tri.	24	28.9941	71.0059
357	1	CU	20	10	14	Soil	Tri.	17.5	50.8427	49.1573
358	2	CU	20	10	14	Soil	Tri.	27.4	20	80
359	3	CU	20	10	14	Soil	Tri.	26.5	23.741	76.259
360	4	CU	20	10	14	Soil	Tri.	26	29.0909	70.9091
361	1	AR	5	20	0	Soil	Tri.	22.75	67.029	32.971
362	2	AR	5	20	0	Soil	Tri.	13	83.4043	16.5957
363	3	AR	5	20	0	Soil	Tri.	35	60	40
364	4	AR	5	20	0	Soil	Tri.	21.75	73.7952	26.2048
365	1	AR	5	20	0.25	Soil	Tri.	36.25	71	29
366	2	AR	5	20	0.25	Soil	Tri.	25	73.545	26.455
367	3	AR	5	20	0.25	Soil	Tri.	29	62.8205	37.1795
368	4	AR	5	20	0.25	Soil	Tri.	35	63.5417	36.4583
369	1	AR	5	20	1	Soil	Tri.	43.3333	42.2222	57.7778
370	2	AR	5	20	1	Soil	Tri.	25	66.6667	33.3333
371	3	AR	5	20	1	Soil	Tri.	31	54.9091	45.0909
372	4	AR	5	20	1	Soil	Tri.	38.75	58.4227	41.5773
373	1	AR	5	20	7	Soil	Tri.	42.5	53.5011	46.4989
374	2	AR	5	20	7	Soil	Tri.	33.5	55.3333	44.6667
375	3	AR	5	20	7	Soil	Tri.	38.3333	35.0282	64.9718
376	4	AR	5	20	7	Soil	Tri.	40	27.2727	72.7273
377	1	AR	5	20	14	Soil	Tri.	30	50	50
378	2	AR	5	20	14	Soil	Tri.	40	25.5814	74.4186
379	3	AR	5	20	14	Soil	Tri.	35	50.8772	49.1228
380	4	AR	5	20	14	Soil	Tri.	60	20	80
381	1	AR	10	20	0	Soil	Tri.	32	41.8182	58.1818
382	2	AR	10	20	0	Soil	Tri.	14	79.2593	20.7407
383	3	AR	10	20	0	Soil	Tri.	23.3333	61.1111	38.8889
384	4	AR	10	20	0	Soil	Tri.	18	73.7226	26.2774
385	1	AR	10	20	0.25	Soil	Tri.	45	25	75
386	2	AR	10	20	0.25	Soil	Tri.	34	53.1034	46.8966
387	3	AR	10	20	0.25	Soil	Tri.	31.25	45.6522	54.3478
388	4	AR	10	20	0.25	Soil	Tri.	48	14.8936	85.1064
389	1	AR	10	20	1	Soil	Tri.	41.6667	40.4762	59.5238
390	2	AR	10	20	1	Soil	Tri.	30	52	48
391	3	AR	10	20	1	Soil	Tri.	25	71.0145	28.9855
392	4	AR	10	20	1	Soil	Tri.	49	40	60
393	1	AR	10	20	7	Soil	Tri.	25	76.2357	23.7643
394	2	AR	10	20	7	Soil	Tri.	35	60.3774	39.6226
395	3	AR	10	20	7	Soil	Tri.	56.6667	44.7693	55.2307
396	4	AR	10	20	7	Soil	Tri.	47.5	53.5225	46.4775
397	1	AR	10	20	14	Soil	Tri.	32.5	52.0295	47.9705
398	2	AR	10	20	14	Soil	Tri.	15	85.0299	14.9701
399	3	AR	10	20	14	Soil	Tri.	50	43.1818	56.8182
400	4	AR	10	20	14	Soil	Tri.	50	47.9167	52.0833
401	1	AR	20	20	0	Soil	Tri.	22.6667	76.6804	23.3196
402	2	AR	20	20	0	Soil	Tri.	15	84.4398	15.5602
403	3	AR	20	20	0	Soil	Tri.	18.5	80.829	19.171
404	4	AR	20	20	0	Soil	Tri.	24.5	67.8478	32.1522
405	1	AR	20	20	0.25	Soil	Tri.	52.5	29.2453	70.7547
406	2	AR	20	20	0.25	Soil	Tri.	47.5	31.1594	68.8406
407	3	AR	20	20	0.25	Soil	Tri.	36.25	53.7234	46.2766
408	4	AR	20	20	0.25	Soil	Tri.	38.3333	56.1905	43.8095
409	1	AR	20	20	1	Soil	Tri.	17.5	78.9157	21.0843
410	2	AR	20	20	1	Soil	Tri.	34.25	72.6	27.4
411	3	AR	20	20	1	Soil	Tri.	0	100	0
412	4	AR	20	20	1	Soil	Tri.	30.6667	60.6838	39.3162
413	1	AR	20	20	7	Soil	Tri.	56.6667	40.9722	59.0278
414	2	AR	20	20	7	Soil	Tri.	25	66.6667	33.3333
415	3	AR	20	20	7	Soil	Tri.	30	60	40
416	4	AR	20	20	7	Soil	Tri.	28.5	58.5455	41.4545
417	1	AR	20	20	14	Soil	Tri.	0	100	0
418	2	AR	20	20	14	Soil	Tri.	56.6667	38.0015	61.9985
419	3	AR	20	20	14	Soil	Tri.	61.6667	17.7778	82.2222
420	4	AR	20	20	14	Soil	Tri.	60	1.96078	98.0392
421	1	CU	5	20	0	Soil	Tri.	16.6667	46.8085	53.1915
422	2	CU	5	20	0	Soil	Tri.	5	84.6154	15.3846
423	3	CU	5	20	0	Soil	Tri.	15	61.5385	38.4615
424	4	CU	5	20	0	Soil	Tri.	25	34.2105	65.7895
425	1	CU	5	20	0.25	Soil	Tri.	9.375	75	25
426	2	CU	5	20	0.25	Soil	Tri.	16.6667	53.0516	46.9484
427	3	CU	5	20	0.25	Soil	Tri.	15.5	58.1081	41.8919
428	4	CU	5	20	0.25	Soil	Tri.	15	58.1006	41.8994
429	1	CU	5	20	1	Soil	Tri.	25.6667	34.7458	65.2542
430	2	CU	5	20	1	Soil	Tri.	15	59.0909	40.9091
431	3	CU	5	20	1	Soil	Tri.	5	85.2071	14.7929
432	4	CU	5	20	1	Soil	Tri.	19	46.6292	53.3708
433	1	CU	5	20	7	Soil	Tri.	23.6667	30.9002	69.0998
434	2	CU	5	20	7	Soil	Tri.	21.75	37.4101	62.5899
435	3	CU	5	20	7	Soil	Tri.	31.6667	13.6364	86.3636
436	4	CU	5	20	7	Soil	Tri.	27	22.8571	77.1429
437	1	CU	5	20	14	Soil	Tri.	17.5	54.3478	45.6522
438	2	CU	5	20	14	Soil	Tri.	26.2	16.383	83.617
439	3	CU	5	20	14	Soil	Tri.	16.75	52.1429	47.8571
440	4	CU	5	20	14	Soil	Tri.	28	30	70
441	1	CU	10	20	0	Soil	Tri.	18.5	43.0769	56.9231
442	2	CU	10	20	0	Soil	Tri.	17.3333	46.6667	53.3333
443	3	CU	10	20	0	Soil	Tri.	25	16.6667	83.3333
444	4	CU	10	20	0	Soil	Tri.	25.5	15	85
445	1	CU	10	20	0.25	Soil	Tri.	24.3333	25.1282	74.8718
446	2	CU	10	20	0.25	Soil	Tri.	22.5	39.5973	60.4027
447	3	CU	10	20	0.25	Soil	Tri.	15	61.5385	38.4615
448	4	CU	10	20	0.25	Soil	Tri.	25	34.2105	65.7895
449	1	CU	10	20	1	Soil	Tri.	27.3333	11.828	88.172
450	2	CU	10	20	1	Soil	Tri.	18.75	46.4286	53.5714
451	3	CU	10	20	1	Soil	Tri.	23.8	21.7105	78.2895
452	4	CU	10	20	1	Soil	Tri.	27.4	19.4118	80.5882
453	1	CU	10	20	7	Soil	Tri.	22.5	30.7692	69.2308
454	2	CU	10	20	7	Soil	Tri.	22.3333	40.0447	59.9553
455	3	CU	10	20	7	Soil	Tri.	20.5	47.4359	52.5641
456	4	CU	10	20	7	Soil	Tri.	25	34.2105	65.7895
457	1	CU	10	20	14	Soil	Tri.	32.5	29.3478	70.6522
458	2	CU	10	20	14	Soil	Tri.	26.6667	29.8246	70.1754
459	3	CU	10	20	14	Soil	Tri.	27.5	25.2717	74.7283
460	4	CU	10	20	14	Soil	Tri.	26	26.9663	73.0337
461	1	CU	20	20	0	Soil	Tri.	17.5	51.8349	48.1651
462	2	CU	20	20	0	Soil	Tri.	21	38.6861	61.3139
463	3	CU	20	20	0	Soil	Tri.	13.5	61.4286	38.5714
464	4	CU	20	20	0	Soil	Tri.	7.5	81.0924	18.9076
465	1	CU	20	20	0.25	Soil	Tri.	25	28.0576	71.9424
466	2	CU	20	20	0.25	Soil	Tri.	18	42.5532	57.4468
467	3	CU	20	20	0.25	Soil	Tri.	18.4	43.3846	56.6154
468	4	CU	20	20	0.25	Soil	Tri.	14.3333	63.2479	36.7521
469	1	CU	20	20	1	Soil	Tri.	25	34.2105	65.7895
470	2	CU	20	20	1	Soil	Tri.	23.3333	37.7778	62.2222
471	3	CU	20	20	1	Soil	Tri.	18.5	47.8873	52.1127
472	4	CU	20	20	1	Soil	Tri.	20	45.9459	54.0541
473	1	CU	20	20	7	Soil	Tri.	22	38.5475	61.4525
474	2	CU	20	20	7	Soil	Tri.	18.6667	52.5424	47.4576
475	3	CU	20	20	7	Soil	Tri.	14.3333	60.9091	39.0909
476	4	CU	20	20	7	Soil	Tri.	16.25	51.9231	48.0769
477	1	CU	20	20	14	Soil	Tri.	12.5	64.8876	35.1124
478	2	CU	20	20	14	Soil	Tri.	16.6667	51.3382	48.6618
479	3	CU	20	20	14	Soil	Tri.	16.6667	52.0384	47.9616
480	4	CU	20	20	14	Soil	Tri.	21.6667	40.9091	59.0909
481	1	AR	5	UTC	0	Soil	Tri.	69	0	100
482	2	AR	5	UTC	0	Soil	Tri.	78.3333	0	100
483	3	AR	5	UTC	0	Soil	Tri.	87.5	0	100
484	4	AR	5	UTC	0	Soil	Tri.	83	0	100
485	1	AR	5	UTC	0.25	Soil	Tri.	125	0	100
486	2	AR	5	UTC	0.25	Soil	Tri.	94.5	0	100
487	3	AR	5	UTC	0.25	Soil	Tri.	78	0	100
488	4	AR	5	UTC	0.25	Soil	Tri.	96	0	100
489	1	AR	5	UTC	1	Soil	Tri.	75	0	100
490	2	AR	5	UTC	1	Soil	Tri.	75	0	100
491	3	AR	5	UTC	1	Soil	Tri.	68.75	0	100
492	4	AR	5	UTC	1	Soil	Tri.	93.2	0	100
493	1	AR	5	UTC	7	Soil	Tri.	91.4	0	100
494	2	AR	5	UTC	7	Soil	Tri.	75	0	100
495	3	AR	5	UTC	7	Soil	Tri.	59	0	100
496	4	AR	5	UTC	7	Soil	Tri.	55	0	100
497	1	AR	5	UTC	14	Soil	Tri.	60	0	100
498	2	AR	5	UTC	14	Soil	Tri.	53.75	0	100
499	3	AR	5	UTC	14	Soil	Tri.	71.25	0	100
500	4	AR	5	UTC	14	Soil	Tri.	75	0	100
501	1	AR	10	UTC	0	Soil	Tri.	55	0	100
502	2	AR	10	UTC	0	Soil	Tri.	67.5	0	100
503	3	AR	10	UTC	0	Soil	Tri.	60	0	100
504	4	AR	10	UTC	0	Soil	Tri.	68.5	0	100
505	1	AR	10	UTC	0.25	Soil	Tri.	60	0	100
506	2	AR	10	UTC	0.25	Soil	Tri.	72.5	0	100
507	3	AR	10	UTC	0.25	Soil	Tri.	57.5	0	100
508	4	AR	10	UTC	0.25	Soil	Tri.	56.4	0	100
509	1	AR	10	UTC	1	Soil	Tri.	70	0	100
510	2	AR	10	UTC	1	Soil	Tri.	62.5	0	100
511	3	AR	10	UTC	1	Soil	Tri.	86.25	0	100
512	4	AR	10	UTC	1	Soil	Tri.	81.6667	0	100
513	1	AR	10	UTC	7	Soil	Tri.	105.2	0	100
514	2	AR	10	UTC	7	Soil	Tri.	88.3333	0	100
515	3	AR	10	UTC	7	Soil	Tri.	102.6	0	100
516	4	AR	10	UTC	7	Soil	Tri.	102.2	0	100
517	1	AR	10	UTC	14	Soil	Tri.	67.75	0	100
518	2	AR	10	UTC	14	Soil	Tri.	100.2	0	100
519	3	AR	10	UTC	14	Soil	Tri.	88	0	100
520	4	AR	10	UTC	14	Soil	Tri.	96	0	100
521	1	AR	20	UTC	0	Soil	Tri.	97.2	0	100
522	2	AR	20	UTC	0	Soil	Tri.	96.4	0	100
523	3	AR	20	UTC	0	Soil	Tri.	96.5	0	100
524	4	AR	20	UTC	0	Soil	Tri.	76.2	0	100
525	1	AR	20	UTC	0.25	Soil	Tri.	74.2	0	100
526	2	AR	20	UTC	0.25	Soil	Tri.	69	0	100
527	3	AR	20	UTC	0.25	Soil	Tri.	78.3333	0	100
528	4	AR	20	UTC	0.25	Soil	Tri.	87.5	0	100
529	1	AR	20	UTC	1	Soil	Tri.	83	0	100
530	2	AR	20	UTC	1	Soil	Tri.	125	0	100
531	3	AR	20	UTC	1	Soil	Tri.	94.5	0	100
532	4	AR	20	UTC	1	Soil	Tri.	78	0	100
533	1	AR	20	UTC	7	Soil	Tri.	96	0	100
534	2	AR	20	UTC	7	Soil	Tri.	75	0	100
535	3	AR	20	UTC	7	Soil	Tri.	75	0	100
536	4	AR	20	UTC	7	Soil	Tri.	68.75	0	100
537	1	AR	20	UTC	14	Soil	Tri.	93.2	0	100
538	2	AR	20	UTC	14	Soil	Tri.	91.4	0	100
539	3	AR	20	UTC	14	Soil	Tri.	75	0	100
540	4	AR	20	UTC	14	Soil	Tri.	61.2	0	100
541	1	CU	5	UTC	0	Soil	Tri.	31.3333	0	100
542	2	CU	5	UTC	0	Soil	Tri.	32.5	0	100
543	3	CU	5	UTC	0	Soil	Tri.	39	0	100
544	4	CU	5	UTC	0	Soil	Tri.	38	0	100
545	1	CU	5	UTC	0.25	Soil	Tri.	37.5	0	100
546	2	CU	5	UTC	0.25	Soil	Tri.	35.5	0	100
547	3	CU	5	UTC	0.25	Soil	Tri.	37	0	100
548	4	CU	5	UTC	0.25	Soil	Tri.	35.8	0	100
549	1	CU	5	UTC	1	Soil	Tri.	39.3333	0	100
550	2	CU	5	UTC	1	Soil	Tri.	36.6667	0	100
551	3	CU	5	UTC	1	Soil	Tri.	33.8	0	100
552	4	CU	5	UTC	1	Soil	Tri.	35.6	0	100
553	1	CU	5	UTC	7	Soil	Tri.	34.25	0	100
554	2	CU	5	UTC	7	Soil	Tri.	34.75	0	100
555	3	CU	5	UTC	7	Soil	Tri.	36.6667	0	100
556	4	CU	5	UTC	7	Soil	Tri.	35	0	100
557	1	CU	5	UTC	14	Soil	Tri.	38.3333	0	100
558	2	CU	5	UTC	14	Soil	Tri.	31.3333	0	100
559	3	CU	5	UTC	14	Soil	Tri.	35	0	100
560	4	CU	5	UTC	14	Soil	Tri.	40	0	100
561	1	CU	10	UTC	0	Soil	Tri.	32.5	0	100
562	2	CU	10	UTC	0	Soil	Tri.	32.5	0	100
563	3	CU	10	UTC	0	Soil	Tri.	30	0	100
564	4	CU	10	UTC	0	Soil	Tri.	30	0	100
565	1	CU	10	UTC	0.25	Soil	Tri.	32.5	0	100
566	2	CU	10	UTC	0.25	Soil	Tri.	37.25	0	100
567	3	CU	10	UTC	0.25	Soil	Tri.	39	0	100
568	4	CU	10	UTC	0.25	Soil	Tri.	38	0	100
569	1	CU	10	UTC	1	Soil	Tri.	31	0	100
570	2	CU	10	UTC	1	Soil	Tri.	35	0	100
571	3	CU	10	UTC	1	Soil	Tri.	30.4	0	100
572	4	CU	10	UTC	1	Soil	Tri.	34	0	100
573	1	CU	10	UTC	7	Soil	Tri.	32.5	0	100
574	2	CU	10	UTC	7	Soil	Tri.	37.25	0	100
575	3	CU	10	UTC	7	Soil	Tri.	39	0	100
576	4	CU	10	UTC	7	Soil	Tri.	38	0	100
577	1	CU	10	UTC	14	Soil	Tri.	46	0	100
578	2	CU	10	UTC	14	Soil	Tri.	38	0	100
579	3	CU	10	UTC	14	Soil	Tri.	36.8	0	100
580	4	CU	10	UTC	14	Soil	Tri.	35.6	0	100
581	1	CU	20	UTC	0	Soil	Tri.	36.3333	0	100
582	2	CU	20	UTC	0	Soil	Tri.	34.25	0	100
583	3	CU	20	UTC	0	Soil	Tri.	35	0	100
584	4	CU	20	UTC	0	Soil	Tri.	39.6667	0	100
585	1	CU	20	UTC	0.25	Soil	Tri.	34.75	0	100
586	2	CU	20	UTC	0.25	Soil	Tri.	31.3333	0	100
587	3	CU	20	UTC	0.25	Soil	Tri.	32.5	0	100
588	4	CU	20	UTC	0.25	Soil	Tri.	39	0	100
589	1	CU	20	UTC	1	Soil	Tri.	38	0	100
590	2	CU	20	UTC	1	Soil	Tri.	37.5	0	100
591	3	CU	20	UTC	1	Soil	Tri.	35.5	0	100
592	4	CU	20	UTC	1	Soil	Tri.	37	0	100
593	1	CU	20	UTC	7	Soil	Tri.	35.8	0	100
594	2	CU	20	UTC	7	Soil	Tri.	39.3333	0	100
595	3	CU	20	UTC	7	Soil	Tri.	36.6667	0	100
596	4	CU	20	UTC	7	Soil	Tri.	33.8	0	100
597	1	CU	20	UTC	14	Soil	Tri.	35.6	0	100
598	2	CU	20	UTC	14	Soil	Tri.	34.25	0	100
599	3	CU	20	UTC	14	Soil	Tri.	34.75	0	100
600	4	CU	20	UTC	14	Soil	Tri.	36.6667	0	100

## Sheet: Residue
PlotNo!	rep!	Pl_Spc!	R_Int!	R_Amount!	A_Time!	Medium	Herbicide	Sl_Avg.	SI_Inhibition%	SI% of Cntrol
1	1	AR	5	0	0	Residue	Pro.	0	100	0
2	2	AR	5	0	0	Residue	Pro.	0	100	0
3	3	AR	5	0	0	Residue	Pro.	0	100	0
4	4	AR	5	0	0	Residue	Pro.	0	100	0
5	1	AR	5	0	0.25	Residue	Pro.	0	100	0
6	2	AR	5	0	0.25	Residue	Pro.	0	100	0
7	3	AR	5	0	0.25	Residue	Pro.	0	100	0
8	4	AR	5	0	0.25	Residue	Pro.	0	100	0
9	1	AR	5	0	1	Residue	Pro.	0	100	0
10	2	AR	5	0	1	Residue	Pro.	0	100	0
11	3	AR	5	0	1	Residue	Pro.	0	100	0
12	4	AR	5	0	1	Residue	Pro.	0	100	0
13	1	AR	5	0	7	Residue	Pro.	10	88.3721	11.6279
14	2	AR	5	0	7	Residue	Pro.	0	100	0
15	3	AR	5	0	7	Residue	Pro.	0	100	0
16	4	AR	5	0	7	Residue	Pro.	0	100	0
17	1	AR	5	0	14	Residue	Pro.	0	100	0
18	2	AR	5	0	14	Residue	Pro.	0	100	0
19	3	AR	5	0	14	Residue	Pro.	0	100	0
20	4	AR	5	0	14	Residue	Pro.	0	100	0
21	1	AR	10	0	0	Residue	Pro.	0	100	0
22	2	AR	10	0	0	Residue	Pro.	0	100	0
23	3	AR	10	0	0	Residue	Pro.	0	100	0
24	4	AR	10	0	0	Residue	Pro.	0	100	0
25	1	AR	10	0	0.25	Residue	Pro.	0	100	0
26	2	AR	10	0	0.25	Residue	Pro.	0	100	0
27	3	AR	10	0	0.25	Residue	Pro.	0	100	0
28	4	AR	10	0	0.25	Residue	Pro.	0	100	0
29	1	AR	10	0	1	Residue	Pro.	0	100	0
30	2	AR	10	0	1	Residue	Pro.	0	100	0
31	3	AR	10	0	1	Residue	Pro.	0	100	0
32	4	AR	10	0	1	Residue	Pro.	0	100	0
33	1	AR	10	0	7	Residue	Pro.	0	100	0
34	2	AR	10	0	7	Residue	Pro.	0	100	0
35	3	AR	10	0	7	Residue	Pro.	0	100	0
36	4	AR	10	0	7	Residue	Pro.	0	100	0
37	1	AR	10	0	14	Residue	Pro.	6.5	88.6957	11.3043
38	2	AR	10	0	14	Residue	Pro.	0	100	0
39	3	AR	10	0	14	Residue	Pro.	0	100	0
40	4	AR	10	0	14	Residue	Pro.	0	100	0
41	1	AR	20	0	0	Residue	Pro.	0	100	0
42	2	AR	20	0	0	Residue	Pro.	0	100	0
43	3	AR	20	0	0	Residue	Pro.	0	100	0
44	4	AR	20	0	0	Residue	Pro.	0	100	0
45	1	AR	20	0	0.25	Residue	Pro.	0	100	0
46	2	AR	20	0	0.25	Residue	Pro.	0	100	0
47	3	AR	20	0	0.25	Residue	Pro.	0	100	0
48	4	AR	20	0	0.25	Residue	Pro.	0	100	0
49	1	AR	20	0	1	Residue	Pro.	0	100	0
50	2	AR	20	0	1	Residue	Pro.	0	100	0
51	3	AR	20	0	1	Residue	Pro.	0	100	0
52	4	AR	20	0	1	Residue	Pro.	0	100	0
53	1	AR	20	0	7	Residue	Pro.	0	100	0
54	2	AR	20	0	7	Residue	Pro.	0	100	0
55	3	AR	20	0	7	Residue	Pro.	0	100	0
56	4	AR	20	0	7	Residue	Pro.	0	100	0
57	1	AR	20	0	14	Residue	Pro.	12.5	83.9744	16.0256
58	2	AR	20	0	14	Residue	Pro.	0	100	0
59	3	AR	20	0	14	Residue	Pro.	25	67.7419	32.2581
60	4	AR	20	0	14	Residue	Pro.	33	61.6279	38.3721
61	1	CU	5	0	0	Residue	Pro.	16.25	60.1716	39.8284
62	2	CU	5	0	0	Residue	Pro.	21.5	42.5134	57.4866
63	3	CU	5	0	0	Residue	Pro.	12.25	67.7632	32.2368
64	4	CU	5	0	0	Residue	Pro.	19.5	52.439	47.561
65	1	CU	5	0	0.25	Residue	Pro.	19.2	53.1707	46.8293
66	2	CU	5	0	0.25	Residue	Pro.	22.3333	41.5358	58.4642
67	3	CU	5	0	0.25	Residue	Pro.	17.3333	55.095	44.905
68	4	CU	5	0	0.25	Residue	Pro.	16	54.5455	45.4545
69	1	CU	5	0	1	Residue	Pro.	23.3333	34.4569	65.5431
70	2	CU	5	0	1	Residue	Pro.	17.5	53.9474	46.0526
71	3	CU	5	0	1	Residue	Pro.	21	49.7006	50.2994
72	4	CU	5	0	1	Residue	Pro.	22.4	31.9149	68.0851
73	1	CU	5	0	7	Residue	Pro.	23.25	39.3478	60.6522
74	2	CU	5	0	7	Residue	Pro.	27	27.8075	72.1925
75	3	CU	5	0	7	Residue	Pro.	24.5	36.7742	63.2258
76	4	CU	5	0	7	Residue	Pro.	20	48.1865	51.8135
77	1	CU	5	0	14	Residue	Pro.	23.3333	33.7121	66.2879
78	2	CU	5	0	14	Residue	Pro.	28.3333	20.412	79.588
79	3	CU	5	0	14	Residue	Pro.	23.3333	37.9433	62.0567
80	4	CU	5	0	14	Residue	Pro.	30	64.9533	35.0467
81	1	CU	10	0	0	Residue	Pro.	15.5	63.9535	36.0465
82	2	CU	10	0	0	Residue	Pro.	15	63.2353	36.7647
83	3	CU	10	0	0	Residue	Pro.	16.4	56.1497	43.8503
84	4	CU	10	0	0	Residue	Pro.	17.3333	54.386	45.614
85	1	CU	10	0	0.25	Residue	Pro.	21.6667	47.1545	52.8455
86	2	CU	10	0	0.25	Residue	Pro.	15.75	61.5854	38.4146
87	3	CU	10	0	0.25	Residue	Pro.	21	45.0262	54.9738
88	4	CU	10	0	0.25	Residue	Pro.	18.5	52.0725	47.9275
89	1	CU	10	0	1	Residue	Pro.	20.8	40.9091	59.0909
90	2	CU	10	0	1	Residue	Pro.	20.75	41.7135	58.2865
91	3	CU	10	0	1	Residue	Pro.	17.6667	53.5088	46.4912
92	4	CU	10	0	1	Residue	Pro.	18	56.8862	43.1138
93	1	CU	10	0	7	Residue	Pro.	24.25	24.2188	75.7812
94	2	CU	10	0	7	Residue	Pro.	22	42.6087	57.3913
95	3	CU	10	0	7	Residue	Pro.	20.75	44.5187	55.4813
96	4	CU	10	0	7	Residue	Pro.	26.6	31.3548	68.6452
97	1	CU	10	0	14	Residue	Pro.	25	35.4839	64.5161
98	2	CU	10	0	14	Residue	Pro.	28.3333	32.5397	67.4603
99	3	CU	10	0	14	Residue	Pro.	25	29.5775	70.4225
100	4	CU	10	0	14	Residue	Pro.	26.6667	23.8095	76.1905
101	1	CU	20	0	0	Residue	Pro.	16	54.2857	45.7143
102	2	CU	20	0	0	Residue	Pro.	17	51.4286	48.5714
103	3	CU	20	0	0	Residue	Pro.	18	50.5495	49.4505
104	4	CU	20	0	0	Residue	Pro.	12.8	65.0909	34.9091
105	1	CU	20	0	0.25	Residue	Pro.	17.2	58.6538	41.3462
106	2	CU	20	0	0.25	Residue	Pro.	20.75	49.1422	50.8578
107	3	CU	20	0	0.25	Residue	Pro.	22.5	39.8396	60.1604
108	4	CU	20	0	0.25	Residue	Pro.	23.4	38.4211	61.5789
109	1	CU	20	0	1	Residue	Pro.	23	43.9024	56.0976
110	2	CU	20	0	1	Residue	Pro.	22	46.3415	53.6585
111	3	CU	20	0	1	Residue	Pro.	24	37.1728	62.8272
112	4	CU	20	0	1	Residue	Pro.	16.6667	56.8221	43.1779
113	1	CU	20	0	7	Residue	Pro.	25.75	26.8466	73.1534
114	2	CU	20	0	7	Residue	Pro.	28	21.3483	78.6517
115	3	CU	20	0	7	Residue	Pro.	28.3333	25.4386	74.5614
116	4	CU	20	0	7	Residue	Pro.	27.5	34.1317	65.8683
117	1	CU	20	0	14	Residue	Pro.	27.8	21.6901	78.3099
118	2	CU	20	0	14	Residue	Pro.	25	34.7826	65.2174
119	3	CU	20	0	14	Residue	Pro.	28.3333	24.2424	75.7576
120	4	CU	20	0	14	Residue	Pro.	10	74.1935	25.8065
121	1	AR	5	5	0	Residue	Pro.	0	100	0
122	2	AR	5	5	0	Residue	Pro.	0	100	0
123	3	AR	5	5	0	Residue	Pro.	0	100	0
124	4	AR	5	5	0	Residue	Pro.	0	100	0
125	1	AR	5	5	0.25	Residue	Pro.	0	100	0
126	2	AR	5	5	0.25	Residue	Pro.	0	100	0
127	3	AR	5	5	0.25	Residue	Pro.	0	100	0
128	4	AR	5	5	0.25	Residue	Pro.	0	100	0
129	1	AR	5	5	1	Residue	Pro.	0	100	0
130	2	AR	5	5	1	Residue	Pro.	0	100	0
131	3	AR	5	5	1	Residue	Pro.	0	100	0
132	4	AR	5	5	1	Residue	Pro.	0	100	0
133	1	AR	5	5	7	Residue	Pro.	0	100	0
134	2	AR	5	5	7	Residue	Pro.	0	100	0
135	3	AR	5	5	7	Residue	Pro.	30	65.1163	34.8837
136	4	AR	5	5	7	Residue	Pro.	0	100	0
137	1	AR	5	5	14	Residue	Pro.	26.25	70.2381	29.7619
138	2	AR	5	5	14	Residue	Pro.	21.4	75.4587	24.5413
139	3	AR	5	5	14	Residue	Pro.	9	89.6552	10.3448
140	4	AR	5	5	14	Residue	Pro.	9	89.6313	10.3687
141	1	AR	10	5	0	Residue	Pro.	0	100	0
142	2	AR	10	5	0	Residue	Pro.	0	100	0
143	3	AR	10	5	0	Residue	Pro.	0	100	0
144	4	AR	10	5	0	Residue	Pro.	0	100	0
145	1	AR	10	5	0.25	Residue	Pro.	0	100	0
146	2	AR	10	5	0.25	Residue	Pro.	0	100	0
147	3	AR	10	5	0.25	Residue	Pro.	0	100	0
148	4	AR	10	5	0.25	Residue	Pro.	0	100	0
149	1	AR	10	5	1	Residue	Pro.	0	100	0
150	2	AR	10	5	1	Residue	Pro.	0	100	0
151	3	AR	10	5	1	Residue	Pro.	0	100	0
152	4	AR	10	5	1	Residue	Pro.	0	100	0
153	1	AR	10	5	7	Residue	Pro.	0	100	0
154	2	AR	10	5	7	Residue	Pro.	0	100	0
155	3	AR	10	5	7	Residue	Pro.	0	100	0
156	4	AR	10	5	7	Residue	Pro.	0	100	0
157	1	AR	10	5	14	Residue	Pro.	0	100	0
158	2	AR	10	5	14	Residue	Pro.	30	62.5	37.5
159	3	AR	10	5	14	Residue	Pro.	0	100	0
160	4	AR	10	5	14	Residue	Pro.	30	55.5556	44.4444
161	1	AR	20	5	0	Residue	Pro.	0	100	0
162	2	AR	20	5	0	Residue	Pro.	0	100	0
163	3	AR	20	5	0	Residue	Pro.	0	100	0
164	4	AR	20	5	0	Residue	Pro.	0	100	0
165	1	AR	20	5	0.25	Residue	Pro.	0	100	0
166	2	AR	20	5	0.25	Residue	Pro.	0	100	0
167	3	AR	20	5	0.25	Residue	Pro.	0	100	0
168	4	AR	20	5	0.25	Residue	Pro.	10	86.9452	13.0548
169	1	AR	20	5	1	Residue	Pro.	0	100	0
170	2	AR	20	5	1	Residue	Pro.	0	100	0
171	3	AR	20	5	1	Residue	Pro.	0	100	0
172	4	AR	20	5	1	Residue	Pro.	0	100	0
173	1	AR	20	5	7	Residue	Pro.	35	60.3175	39.6825
174	2	AR	20	5	7	Residue	Pro.	0	100	0
175	3	AR	20	5	7	Residue	Pro.	15	81.8182	18.1818
176	4	AR	20	5	7	Residue	Pro.	16	77.8393	22.1607
177	1	AR	20	5	14	Residue	Pro.	11	85.8974	14.1026
178	2	AR	20	5	14	Residue	Pro.	0	100	0
179	3	AR	20	5	14	Residue	Pro.	28.3333	63.4409	36.5591
180	4	AR	20	5	14	Residue	Pro.	20	76.7442	23.2558
181	1	CU	5	5	0	Residue	Pro.	15.6	61.7647	38.2353
182	2	CU	5	5	0	Residue	Pro.	11.4	69.5187	30.4813
183	3	CU	5	5	0	Residue	Pro.	13.25	65.1316	34.8684
184	4	CU	5	5	0	Residue	Pro.	13.75	66.4634	33.5366
185	1	CU	5	5	0.25	Residue	Pro.	14.4	64.878	35.122
186	2	CU	5	5	0.25	Residue	Pro.	16.4	57.0681	42.9319
187	3	CU	5	5	0.25	Residue	Pro.	16.4	57.513	42.487
188	4	CU	5	5	0.25	Residue	Pro.	18	48.8636	51.1364
189	1	CU	5	5	1	Residue	Pro.	22.6667	36.3296	63.6704
190	2	CU	5	5	1	Residue	Pro.	24	36.8421	63.1579
191	3	CU	5	5	1	Residue	Pro.	17.5	58.0838	41.9162
192	4	CU	5	5	1	Residue	Pro.	20	39.2097	60.7903
193	1	CU	5	5	7	Residue	Pro.	35	8.69565	91.3043
194	2	CU	5	5	7	Residue	Pro.	17.3333	53.6542	46.3458
195	3	CU	5	5	7	Residue	Pro.	26.2	32.3871	67.6129
196	4	CU	5	5	7	Residue	Pro.	26.4	31.6062	68.3938
197	1	CU	5	5	14	Residue	Pro.	33	6.25	93.75
198	2	CU	5	5	14	Residue	Pro.	32.6667	8.2397	91.7603
199	3	CU	5	5	14	Residue	Pro.	28	25.5319	74.4681
200	4	CU	5	5	14	Residue	Pro.	32.5	62.0327	37.9673
201	1	CU	10	5	0	Residue	Pro.	16.6	61.3953	38.6047
202	2	CU	10	5	0	Residue	Pro.	15.4	62.2549	37.7451
203	3	CU	10	5	0	Residue	Pro.	16.25	56.5508	43.4492
204	4	CU	10	5	0	Residue	Pro.	17	55.2632	44.7368
205	1	CU	10	5	0.25	Residue	Pro.	17.5	57.3171	42.6829
206	2	CU	10	5	0.25	Residue	Pro.	19.2	53.1707	46.8293
207	3	CU	10	5	0.25	Residue	Pro.	18.4	51.8325	48.1675
208	4	CU	10	5	0.25	Residue	Pro.	22	43.0052	56.9948
209	1	CU	10	5	1	Residue	Pro.	18.75	46.733	53.267
210	2	CU	10	5	1	Residue	Pro.	23	35.3933	64.6067
211	3	CU	10	5	1	Residue	Pro.	22	42.1053	57.8947
212	4	CU	10	5	1	Residue	Pro.	20.4	51.1377	48.8623
213	1	CU	10	5	7	Residue	Pro.	22.5	29.6875	70.3125
214	2	CU	10	5	7	Residue	Pro.	24	37.3913	62.6087
215	3	CU	10	5	7	Residue	Pro.	19	49.1979	50.8021
216	4	CU	10	5	7	Residue	Pro.	24	38.0645	61.9355
217	1	CU	10	5	14	Residue	Pro.	26.25	32.2581	67.7419
218	2	CU	10	5	14	Residue	Pro.	30	28.5714	71.4286
219	3	CU	10	5	14	Residue	Pro.	29	18.3099	81.6901
220	4	CU	10	5	14	Residue	Pro.	31	11.4286	88.5714
221	1	CU	20	5	0	Residue	Pro.	13.75	60.7143	39.2857
222	2	CU	20	5	0	Residue	Pro.	15.8	54.8571	45.1429
223	3	CU	20	5	0	Residue	Pro.	15.75	56.7308	43.2692
224	4	CU	20	5	0	Residue	Pro.	17.8	51.4545	48.5455
225	1	CU	20	5	0.25	Residue	Pro.	18	56.7308	43.2692
226	2	CU	20	5	0.25	Residue	Pro.	18	55.8824	44.1176
227	3	CU	20	5	0.25	Residue	Pro.	19	49.1979	50.8021
228	4	CU	20	5	0.25	Residue	Pro.	16.75	55.9211	44.0789
229	1	CU	20	5	1	Residue	Pro.	21.6667	47.1545	52.8455
230	2	CU	20	5	1	Residue	Pro.	21.25	48.1707	51.8293
231	3	CU	20	5	1	Residue	Pro.	21.25	44.3717	55.6283
232	4	CU	20	5	1	Residue	Pro.	16.6667	56.8221	43.1779
233	1	CU	20	5	7	Residue	Pro.	27.75	21.1648	78.8352
234	2	CU	20	5	7	Residue	Pro.	19.75	44.5225	55.4775
235	3	CU	20	5	7	Residue	Pro.	25	34.2105	65.7895
236	4	CU	20	5	7	Residue	Pro.	20.3333	51.2974	48.7026
237	1	CU	20	5	14	Residue	Pro.	25.4	28.4507	71.5493
238	2	CU	20	5	14	Residue	Pro.	27	29.5652	70.4348
239	3	CU	20	5	14	Residue	Pro.	26.6667	28.6988	71.3012
240	4	CU	20	5	14	Residue	Pro.	31	20	80
241	1	AR	5	10	0	Residue	Pro.	0	100	0
242	2	AR	5	10	0	Residue	Pro.	0	100	0
243	3	AR	5	10	0	Residue	Pro.	0	100	0
244	4	AR	5	10	0	Residue	Pro.	0	100	0
245	1	AR	5	10	0.25	Residue	Pro.	0	100	0
246	2	AR	5	10	0.25	Residue	Pro.	0	100	0
247	3	AR	5	10	0.25	Residue	Pro.	0	100	0
248	4	AR	5	10	0.25	Residue	Pro.	0	100	0
249	1	AR	5	10	1	Residue	Pro.	0	100	0
250	2	AR	5	10	1	Residue	Pro.	0	100	0
251	3	AR	5	10	1	Residue	Pro.	0	100	0
252	4	AR	5	10	1	Residue	Pro.	0	100	0
253	1	AR	5	10	7	Residue	Pro.	0	100	0
254	2	AR	5	10	7	Residue	Pro.	0	100	0
255	3	AR	5	10	7	Residue	Pro.	0	100	0
256	4	AR	5	10	7	Residue	Pro.	35	60.6742	39.3258
257	1	AR	5	10	14	Residue	Pro.	0	100	0
258	2	AR	5	10	14	Residue	Pro.	20	77.0642	22.9358
259	3	AR	5	10	14	Residue	Pro.	30	65.5172	34.4828
260	4	AR	5	10	14	Residue	Pro.	70	19.3548	80.6452
261	1	AR	10	10	0	Residue	Pro.	0	100	0
262	2	AR	10	10	0	Residue	Pro.	0	100	0
263	3	AR	10	10	0	Residue	Pro.	0	100	0
264	4	AR	10	10	0	Residue	Pro.	0	100	0
265	1	AR	10	10	0.25	Residue	Pro.	0	100	0
266	2	AR	10	10	0.25	Residue	Pro.	0	100	0
267	3	AR	10	10	0.25	Residue	Pro.	0	100	0
268	4	AR	10	10	0.25	Residue	Pro.	0	100	0
269	1	AR	10	10	1	Residue	Pro.	0	100	0
270	2	AR	10	10	1	Residue	Pro.	0	100	0
271	3	AR	10	10	1	Residue	Pro.	0	100	0
272	4	AR	10	10	1	Residue	Pro.	0	100	0
273	1	AR	10	10	7	Residue	Pro.	0	100	0
274	2	AR	10	10	7	Residue	Pro.	10	88.3721	11.6279
275	3	AR	10	10	7	Residue	Pro.	0	100	0
276	4	AR	10	10	7	Residue	Pro.	0	100	0
277	1	AR	10	10	14	Residue	Pro.	30	47.8261	52.1739
278	2	AR	10	10	14	Residue	Pro.	16	80	20
279	3	AR	10	10	14	Residue	Pro.	41.6667	47.9167	52.0833
280	4	AR	10	10	14	Residue	Pro.	12	82.2222	17.7778
281	1	AR	20	10	0	Residue	Pro.	0	100	0
282	2	AR	20	10	0	Residue	Pro.	0	100	0
283	3	AR	20	10	0	Residue	Pro.	0	100	0
284	4	AR	20	10	0	Residue	Pro.	0	100	0
285	1	AR	20	10	0.25	Residue	Pro.	0	100	0
286	2	AR	20	10	0.25	Residue	Pro.	0	100	0
287	3	AR	20	10	0.25	Residue	Pro.	0	100	0
288	4	AR	20	10	0.25	Residue	Pro.	0	100	0
289	1	AR	20	10	1	Residue	Pro.	0	100	0
290	2	AR	20	10	1	Residue	Pro.	0	100	0
291	3	AR	20	10	1	Residue	Pro.	0	100	0
292	4	AR	20	10	1	Residue	Pro.	0	100	0
293	1	AR	20	10	7	Residue	Pro.	35	60.3175	39.6825
294	2	AR	20	10	7	Residue	Pro.	0	100	0
295	3	AR	20	10	7	Residue	Pro.	0	100	0
296	4	AR	20	10	7	Residue	Pro.	0	100	0
297	1	AR	20	10	14	Residue	Pro.	20.5	73.7179	26.2821
298	2	AR	20	10	14	Residue	Pro.	30	65.1163	34.8837
299	3	AR	20	10	14	Residue	Pro.	43.25	44.1935	55.8065
300	4	AR	20	10	14	Residue	Pro.	55	36.0465	63.9535
301	1	CU	5	10	0	Residue	Pro.	18.75	54.0441	45.9559
302	2	CU	5	10	0	Residue	Pro.	19.75	47.1925	52.8075
303	3	CU	5	10	0	Residue	Pro.	16.6	56.3158	43.6842
304	4	CU	5	10	0	Residue	Pro.	21	48.7805	51.2195
305	1	CU	5	10	0.25	Residue	Pro.	21.8	46.8293	53.1707
306	2	CU	5	10	0.25	Residue	Pro.	18.4	51.8325	48.1675
307	3	CU	5	10	0.25	Residue	Pro.	23.4	39.3782	60.6218
308	4	CU	5	10	0.25	Residue	Pro.	19.8	43.75	56.25
309	1	CU	5	10	1	Residue	Pro.	22.5	36.7978	63.2022
310	2	CU	5	10	1	Residue	Pro.	21.5	43.4211	56.5789
311	3	CU	5	10	1	Residue	Pro.	26	37.7246	62.2754
312	4	CU	5	10	1	Residue	Pro.	23.3333	29.078	70.922
313	1	CU	5	10	7	Residue	Pro.	28.75	25	75
314	2	CU	5	10	7	Residue	Pro.	25.25	32.4866	67.5134
315	3	CU	5	10	7	Residue	Pro.	22.6667	41.5054	58.4946
316	4	CU	5	10	7	Residue	Pro.	29	24.8705	75.1295
317	1	CU	5	10	14	Residue	Pro.	26.6667	24.2424	75.7576
318	2	CU	5	10	14	Residue	Pro.	30.2	15.1685	84.8315
319	3	CU	5	10	14	Residue	Pro.	36	4.25532	95.7447
320	4	CU	5	10	14	Residue	Pro.	32	62.6168	37.3832
321	1	CU	10	10	0	Residue	Pro.	20.4	52.5581	47.4419
322	2	CU	10	10	0	Residue	Pro.	17.5	57.1078	42.8922
323	3	CU	10	10	0	Residue	Pro.	21	43.8503	56.1497
324	4	CU	10	10	0	Residue	Pro.	21	44.7368	55.2632
325	1	CU	10	10	0.25	Residue	Pro.	18.6	54.6341	45.3659
326	2	CU	10	10	0.25	Residue	Pro.	20	51.2195	48.7805
327	3	CU	10	10	0.25	Residue	Pro.	19.2	49.7382	50.2618
328	4	CU	10	10	0.25	Residue	Pro.	18.2	52.8497	47.1503
329	1	CU	10	10	1	Residue	Pro.	22	37.5	62.5
330	2	CU	10	10	1	Residue	Pro.	24.6	30.8989	69.1011
331	3	CU	10	10	1	Residue	Pro.	22	42.1053	57.8947
332	4	CU	10	10	1	Residue	Pro.	23.75	43.1138	56.8862
333	1	CU	10	10	7	Residue	Pro.	30.6667	4.16667	95.8333
334	2	CU	10	10	7	Residue	Pro.	26	32.1739	67.8261
335	3	CU	10	10	7	Residue	Pro.	27	27.8075	72.1925
336	4	CU	10	10	7	Residue	Pro.	25	35.4839	64.5161
337	1	CU	10	10	14	Residue	Pro.	31	20	80
338	2	CU	10	10	14	Residue	Pro.	41.75	0.595238	99.4048
339	3	CU	10	10	14	Residue	Pro.	28	21.1268	78.8732
340	4	CU	10	10	14	Residue	Pro.	25	28.5714	71.4286
341	1	CU	20	10	0	Residue	Pro.	22.75	35	65
342	2	CU	20	10	0	Residue	Pro.	22.5	35.7143	64.2857
343	3	CU	20	10	0	Residue	Pro.	24.3333	33.1502	66.8498
344	4	CU	20	10	0	Residue	Pro.	23.5	35.9091	64.0909
345	1	CU	20	10	0.25	Residue	Pro.	17.8	57.2115	42.7885
346	2	CU	20	10	0.25	Residue	Pro.	18	55.8824	44.1176
347	3	CU	20	10	0.25	Residue	Pro.	17.4	53.4759	46.5241
348	4	CU	20	10	0.25	Residue	Pro.	14.5	61.8421	38.1579
349	1	CU	20	10	1	Residue	Pro.	27.3333	33.3333	66.6667
350	2	CU	20	10	1	Residue	Pro.	23	43.9024	56.0976
351	3	CU	20	10	1	Residue	Pro.	25	34.555	65.445
352	4	CU	20	10	1	Residue	Pro.	25	35.2332	64.7668
353	1	CU	20	10	7	Residue	Pro.	24	31.8182	68.1818
354	2	CU	20	10	7	Residue	Pro.	19.6667	44.7566	55.2434
355	3	CU	20	10	7	Residue	Pro.	20.6667	45.614	54.386
356	4	CU	20	10	7	Residue	Pro.	27.5	34.1317	65.8683
357	1	CU	20	10	14	Residue	Pro.	0	100	0
358	2	CU	20	10	14	Residue	Pro.	29	24.3478	75.6522
359	3	CU	20	10	14	Residue	Pro.	34	9.09091	90.9091
360	4	CU	20	10	14	Residue	Pro.	35.75	7.74194	92.2581
361	1	AR	5	20	0	Residue	Pro.	0	100	0
362	2	AR	5	20	0	Residue	Pro.	0	100	0
363	3	AR	5	20	0	Residue	Pro.	0	100	0
364	4	AR	5	20	0	Residue	Pro.	0	100	0
365	1	AR	5	20	0.25	Residue	Pro.	0	100	0
366	2	AR	5	20	0.25	Residue	Pro.	7.5	91.9528	8.04721
367	3	AR	5	20	0.25	Residue	Pro.	0	100	0
368	4	AR	5	20	0.25	Residue	Pro.	0	100	0
369	1	AR	5	20	1	Residue	Pro.	0	100	0
370	2	AR	5	20	1	Residue	Pro.	0	100	0
371	3	AR	5	20	1	Residue	Pro.	0	100	0
372	4	AR	5	20	1	Residue	Pro.	0	100	0
373	1	AR	5	20	7	Residue	Pro.	0	100	0
374	2	AR	5	20	7	Residue	Pro.	40	48.3871	51.6129
375	3	AR	5	20	7	Residue	Pro.	0	100	0
376	4	AR	5	20	7	Residue	Pro.	0	100	0
377	1	AR	5	20	14	Residue	Pro.	7.5	91.4966	8.5034
378	2	AR	5	20	14	Residue	Pro.	80	8.25688	91.7431
379	3	AR	5	20	14	Residue	Pro.	37.3333	57.0881	42.9119
380	4	AR	5	20	14	Residue	Pro.	0	100	0
381	1	AR	10	20	0	Residue	Pro.	0	100	0
382	2	AR	10	20	0	Residue	Pro.	0	100	0
383	3	AR	10	20	0	Residue	Pro.	0	100	0
384	4	AR	10	20	0	Residue	Pro.	0	100	0
385	1	AR	10	20	0.25	Residue	Pro.	0	100	0
386	2	AR	10	20	0.25	Residue	Pro.	0	100	0
387	3	AR	10	20	0.25	Residue	Pro.	0	100	0
388	4	AR	10	20	0.25	Residue	Pro.	0	100	0
389	1	AR	10	20	1	Residue	Pro.	0	100	0
390	2	AR	10	20	1	Residue	Pro.	0	100	0
391	3	AR	10	20	1	Residue	Pro.	0	100	0
392	4	AR	10	20	1	Residue	Pro.	0	100	0
393	1	AR	10	20	7	Residue	Pro.	0	100	0
394	2	AR	10	20	7	Residue	Pro.	0	100	0
395	3	AR	10	20	7	Residue	Pro.	0	100	0
396	4	AR	10	20	7	Residue	Pro.	0	100	0
397	1	AR	10	20	14	Residue	Pro.	22.3333	61.1594	38.8406
398	2	AR	10	20	14	Residue	Pro.	10	87.5	12.5
399	3	AR	10	20	14	Residue	Pro.	0	100	0
400	4	AR	10	20	14	Residue	Pro.	0	100	0
401	1	AR	20	20	0	Residue	Pro.	0	100	0
402	2	AR	20	20	0	Residue	Pro.	0	100	0
403	3	AR	20	20	0	Residue	Pro.	0	100	0
404	4	AR	20	20	0	Residue	Pro.	0	100	0
405	1	AR	20	20	0.25	Residue	Pro.	0	100	0
406	2	AR	20	20	0.25	Residue	Pro.	0	100	0
407	3	AR	20	20	0.25	Residue	Pro.	0	100	0
408	4	AR	20	20	0.25	Residue	Pro.	0	100	0
409	1	AR	20	20	1	Residue	Pro.	0	100	0
410	2	AR	20	20	1	Residue	Pro.	0	100	0
411	3	AR	20	20	1	Residue	Pro.	80	14.1631	85.8369
412	4	AR	20	20	1	Residue	Pro.	0	100	0
413	1	AR	20	20	7	Residue	Pro.	0	100	0
414	2	AR	20	20	7	Residue	Pro.	0	100	0
415	3	AR	20	20	7	Residue	Pro.	80	3.0303	96.9697
416	4	AR	20	20	7	Residue	Pro.	40	44.5983	55.4017
417	1	AR	20	20	14	Residue	Pro.	43.25	44.5513	55.4487
418	2	AR	20	20	14	Residue	Pro.	45	47.6744	52.3256
419	3	AR	20	20	14	Residue	Pro.	41.6667	46.2366	53.7634
420	4	AR	20	20	14	Residue	Pro.	45	47.6744	52.3256
421	1	CU	5	20	0	Residue	Pro.	20.2	50.4902	49.5098
422	2	CU	5	20	0	Residue	Pro.	20.8	44.385	55.615
423	3	CU	5	20	0	Residue	Pro.	17.6	53.6842	46.3158
424	4	CU	5	20	0	Residue	Pro.	22	46.3415	53.6585
425	1	CU	5	20	0.25	Residue	Pro.	18.3333	55.2846	44.7154
426	2	CU	5	20	0.25	Residue	Pro.	19.4	49.2147	50.7853
427	3	CU	5	20	0.25	Residue	Pro.	22.5	41.7098	58.2902
428	4	CU	5	20	0.25	Residue	Pro.	20	43.1818	56.8182
429	1	CU	5	20	1	Residue	Pro.	27.5	22.7528	77.2472
430	2	CU	5	20	1	Residue	Pro.	23	39.4737	60.5263
431	3	CU	5	20	1	Residue	Pro.	18.75	55.0898	44.9102
432	4	CU	5	20	1	Residue	Pro.	32.5	1.21581	98.7842
433	1	CU	5	20	7	Residue	Pro.	32.25	15.8696	84.1304
434	2	CU	5	20	7	Residue	Pro.	20	46.5241	53.4759
435	3	CU	5	20	7	Residue	Pro.	31	20	80
436	4	CU	5	20	7	Residue	Pro.	31	19.6891	80.3109
437	1	CU	5	20	14	Residue	Pro.	33.25	5.53977	94.4602
438	2	CU	5	20	14	Residue	Pro.	32.5	8.70787	91.2921
439	3	CU	5	20	14	Residue	Pro.	35.6	5.31915	94.6809
440	4	CU	5	20	14	Residue	Pro.	32.25	62.3248	37.6752
441	1	CU	10	20	0	Residue	Pro.	22	48.8372	51.1628
442	2	CU	10	20	0	Residue	Pro.	19	53.4314	46.5686
443	3	CU	10	20	0	Residue	Pro.	22.2	40.6417	59.3583
444	4	CU	10	20	0	Residue	Pro.	22	42.1053	57.8947
445	1	CU	10	20	0.25	Residue	Pro.	21.5	47.561	52.439
446	2	CU	10	20	0.25	Residue	Pro.	23.25	43.2927	56.7073
447	3	CU	10	20	0.25	Residue	Pro.	21	45.0262	54.9738
448	4	CU	10	20	0.25	Residue	Pro.	17.2	55.4404	44.5596
449	1	CU	10	20	1	Residue	Pro.	25	28.9773	71.0227
450	2	CU	10	20	1	Residue	Pro.	25	29.7753	70.2247
451	3	CU	10	20	1	Residue	Pro.	25	34.2105	65.7895
452	4	CU	10	20	1	Residue	Pro.	27.5	34.1317	65.8683
453	1	CU	10	20	7	Residue	Pro.	31.6667	1.04167	98.9583
454	2	CU	10	20	7	Residue	Pro.	25	34.7826	65.2174
455	3	CU	10	20	7	Residue	Pro.	26.25	29.8128	70.1872
456	4	CU	10	20	7	Residue	Pro.	27.5	29.0323	70.9677
457	1	CU	10	20	14	Residue	Pro.	33.4	13.8065	86.1935
458	2	CU	10	20	14	Residue	Pro.	29	30.9524	69.0476
459	3	CU	10	20	14	Residue	Pro.	28	21.1268	78.8732
460	4	CU	10	20	14	Residue	Pro.	30.6667	12.381	87.619
461	1	CU	20	20	0	Residue	Pro.	23.75	32.1429	67.8571
462	2	CU	20	20	0	Residue	Pro.	23.75	32.1429	67.8571
463	3	CU	20	20	0	Residue	Pro.	25	31.3187	68.6813
464	4	CU	20	20	0	Residue	Pro.	25.6667	30	70
465	1	CU	20	20	0.25	Residue	Pro.	18.6	55.2885	44.7115
466	2	CU	20	20	0.25	Residue	Pro.	21	48.5294	51.4706
467	3	CU	20	20	0.25	Residue	Pro.	24.75	33.8235	66.1765
468	4	CU	20	20	0.25	Residue	Pro.	22	42.1053	57.8947
469	1	CU	20	20	1	Residue	Pro.	25	39.0244	60.9756
470	2	CU	20	20	1	Residue	Pro.	28.75	29.878	70.122
471	3	CU	20	20	1	Residue	Pro.	32	16.2304	83.7696
472	4	CU	20	20	1	Residue	Pro.	28	27.4611	72.5389
473	1	CU	20	20	7	Residue	Pro.	25	28.9773	71.0227
474	2	CU	20	20	7	Residue	Pro.	25	29.7753	70.2247
475	3	CU	20	20	7	Residue	Pro.	28.75	24.3421	75.6579
476	4	CU	20	20	7	Residue	Pro.	26.25	37.1257	62.8743
477	1	CU	20	20	14	Residue	Pro.	35	1.40845	98.5915
478	2	CU	20	20	14	Residue	Pro.	31.75	17.1739	82.8261
479	3	CU	20	20	14	Residue	Pro.	33.25	11.0963	88.9037
480	4	CU	20	20	14	Residue	Pro.	34.2	11.7419	88.2581
481	1	AR	5	UTC	0	Residue	Pro.	80	0	100
482	2	AR	5	UTC	0	Residue	Pro.	69.4	0	100
483	3	AR	5	UTC	0	Residue	Pro.	76.6	0	100
484	4	AR	5	UTC	0	Residue	Pro.	83	0	100
485	1	AR	5	UTC	0.25	Residue	Pro.	80	0	100
486	2	AR	5	UTC	0.25	Residue	Pro.	93.2	0	100
487	3	AR	5	UTC	0.25	Residue	Pro.	89	0	100
488	4	AR	5	UTC	0.25	Residue	Pro.	88.2	0	100
489	1	AR	5	UTC	1	Residue	Pro.	87.2	0	100
490	2	AR	5	UTC	1	Residue	Pro.	82.5	0	100
491	3	AR	5	UTC	1	Residue	Pro.	72.2	0	100
492	4	AR	5	UTC	1	Residue	Pro.	78	0	100
493	1	AR	5	UTC	7	Residue	Pro.	86	0	100
494	2	AR	5	UTC	7	Residue	Pro.	77.5	0	100
495	3	AR	5	UTC	7	Residue	Pro.	86	0	100
496	4	AR	5	UTC	7	Residue	Pro.	89	0	100
497	1	AR	5	UTC	14	Residue	Pro.	88.2	0	100
498	2	AR	5	UTC	14	Residue	Pro.	87.2	0	100
499	3	AR	5	UTC	14	Residue	Pro.	87	0	100
500	4	AR	5	UTC	14	Residue	Pro.	86.8	0	100
501	1	AR	10	UTC	0	Residue	Pro.	92.2	0	100
502	2	AR	10	UTC	0	Residue	Pro.	80	0	100
503	3	AR	10	UTC	0	Residue	Pro.	69.4	0	100
504	4	AR	10	UTC	0	Residue	Pro.	76.6	0	100
505	1	AR	10	UTC	0.25	Residue	Pro.	83	0	100
506	2	AR	10	UTC	0.25	Residue	Pro.	80	0	100
507	3	AR	10	UTC	0.25	Residue	Pro.	93.2	0	100
508	4	AR	10	UTC	0.25	Residue	Pro.	89	0	100
509	1	AR	10	UTC	1	Residue	Pro.	88.2	0	100
510	2	AR	10	UTC	1	Residue	Pro.	87.2	0	100
511	3	AR	10	UTC	1	Residue	Pro.	82.5	0	100
512	4	AR	10	UTC	1	Residue	Pro.	72.2	0	100
513	1	AR	10	UTC	7	Residue	Pro.	78	0	100
514	2	AR	10	UTC	7	Residue	Pro.	86	0	100
515	3	AR	10	UTC	7	Residue	Pro.	77.5	0	100
516	4	AR	10	UTC	7	Residue	Pro.	86	0	100
517	1	AR	10	UTC	14	Residue	Pro.	57.5	0	100
518	2	AR	10	UTC	14	Residue	Pro.	80	0	100
519	3	AR	10	UTC	14	Residue	Pro.	80	0	100
520	4	AR	10	UTC	14	Residue	Pro.	67.5	0	100
521	1	AR	20	UTC	0	Residue	Pro.	73.75	0	100
522	2	AR	20	UTC	0	Residue	Pro.	54	0	100
523	3	AR	20	UTC	0	Residue	Pro.	83	0	100
524	4	AR	20	UTC	0	Residue	Pro.	113.75	0	100
525	1	AR	20	UTC	0.25	Residue	Pro.	91	0	100
526	2	AR	20	UTC	0.25	Residue	Pro.	80	0	100
527	3	AR	20	UTC	0.25	Residue	Pro.	69.4	0	100
528	4	AR	20	UTC	0.25	Residue	Pro.	76.6	0	100
529	1	AR	20	UTC	1	Residue	Pro.	83	0	100
530	2	AR	20	UTC	1	Residue	Pro.	80	0	100
531	3	AR	20	UTC	1	Residue	Pro.	93.2	0	100
532	4	AR	20	UTC	1	Residue	Pro.	89	0	100
533	1	AR	20	UTC	7	Residue	Pro.	88.2	0	100
534	2	AR	20	UTC	7	Residue	Pro.	87.2	0	100
535	3	AR	20	UTC	7	Residue	Pro.	82.5	0	100
536	4	AR	20	UTC	7	Residue	Pro.	72.2	0	100
537	1	AR	20	UTC	14	Residue	Pro.	78	0	100
538	2	AR	20	UTC	14	Residue	Pro.	86	0	100
539	3	AR	20	UTC	14	Residue	Pro.	77.5	0	100
540	4	AR	20	UTC	14	Residue	Pro.	86	0	100
541	1	CU	5	UTC	0	Residue	Pro.	40.8	0	100
542	2	CU	5	UTC	0	Residue	Pro.	37.4	0	100
543	3	CU	5	UTC	0	Residue	Pro.	38	0	100
544	4	CU	5	UTC	0	Residue	Pro.	41	0	100
545	1	CU	5	UTC	0.25	Residue	Pro.	41	0	100
546	2	CU	5	UTC	0.25	Residue	Pro.	38.2	0	100
547	3	CU	5	UTC	0.25	Residue	Pro.	38.6	0	100
548	4	CU	5	UTC	0.25	Residue	Pro.	35.2	0	100
549	1	CU	5	UTC	1	Residue	Pro.	35.6	0	100
550	2	CU	5	UTC	1	Residue	Pro.	38	0	100
551	3	CU	5	UTC	1	Residue	Pro.	41.75	0	100
552	4	CU	5	UTC	1	Residue	Pro.	32.9	0	100
553	1	CU	5	UTC	7	Residue	Pro.	38.3333	0	100
554	2	CU	5	UTC	7	Residue	Pro.	37.4	0	100
555	3	CU	5	UTC	7	Residue	Pro.	38.75	0	100
556	4	CU	5	UTC	7	Residue	Pro.	38.6	0	100
557	1	CU	5	UTC	14	Residue	Pro.	35.2	0	100
558	2	CU	5	UTC	14	Residue	Pro.	35.6	0	100
559	3	CU	5	UTC	14	Residue	Pro.	37.6	0	100
560	4	CU	5	UTC	14	Residue	Pro.	85.6	0	100
561	1	CU	10	UTC	0	Residue	Pro.	43	0	100
562	2	CU	10	UTC	0	Residue	Pro.	40.8	0	100
563	3	CU	10	UTC	0	Residue	Pro.	37.4	0	100
564	4	CU	10	UTC	0	Residue	Pro.	38	0	100
565	1	CU	10	UTC	0.25	Residue	Pro.	41	0	100
566	2	CU	10	UTC	0.25	Residue	Pro.	41	0	100
567	3	CU	10	UTC	0.25	Residue	Pro.	38.2	0	100
568	4	CU	10	UTC	0.25	Residue	Pro.	38.6	0	100
569	1	CU	10	UTC	1	Residue	Pro.	35.2	0	100
570	2	CU	10	UTC	1	Residue	Pro.	35.6	0	100
571	3	CU	10	UTC	1	Residue	Pro.	38	0	100
572	4	CU	10	UTC	1	Residue	Pro.	41.75	0	100
573	1	CU	10	UTC	7	Residue	Pro.	32	0	100
574	2	CU	10	UTC	7	Residue	Pro.	38.3333	0	100
575	3	CU	10	UTC	7	Residue	Pro.	37.4	0	100
576	4	CU	10	UTC	7	Residue	Pro.	38.75	0	100
577	1	CU	10	UTC	14	Residue	Pro.	38.75	0	100
578	2	CU	10	UTC	14	Residue	Pro.	42	0	100
579	3	CU	10	UTC	14	Residue	Pro.	35.5	0	100
580	4	CU	10	UTC	14	Residue	Pro.	35	0	100
581	1	CU	20	UTC	0	Residue	Pro.	35	0	100
582	2	CU	20	UTC	0	Residue	Pro.	35	0	100
583	3	CU	20	UTC	0	Residue	Pro.	36.4	0	100
584	4	CU	20	UTC	0	Residue	Pro.	36.6667	0	100
585	1	CU	20	UTC	0.25	Residue	Pro.	41.6	0	100
586	2	CU	20	UTC	0.25	Residue	Pro.	40.8	0	100
587	3	CU	20	UTC	0.25	Residue	Pro.	37.4	0	100
588	4	CU	20	UTC	0.25	Residue	Pro.	38	0	100
589	1	CU	20	UTC	1	Residue	Pro.	41	0	100
590	2	CU	20	UTC	1	Residue	Pro.	41	0	100
591	3	CU	20	UTC	1	Residue	Pro.	38.2	0	100
592	4	CU	20	UTC	1	Residue	Pro.	38.6	0	100
593	1	CU	20	UTC	7	Residue	Pro.	35.2	0	100
594	2	CU	20	UTC	7	Residue	Pro.	35.6	0	100
595	3	CU	20	UTC	7	Residue	Pro.	38	0	100
596	4	CU	20	UTC	7	Residue	Pro.	41.75	0	100
597	1	CU	20	UTC	14	Residue	Pro.	35.5	0	100
598	2	CU	20	UTC	14	Residue	Pro.	38.3333	0	100
599	3	CU	20	UTC	14	Residue	Pro.	37.4	0	100
600	4	CU	20	UTC	14	Residue	Pro.	38.75	0	100
1	1	AR	5	0	0	Residue	Pyro.	0	100	0
2	2	AR	5	0	0	Residue	Pyro.	0	100	0
3	3	AR	5	0	0	Residue	Pyro.	0	100	0
4	4	AR	5	0	0	Residue	Pyro.	0	100	0
5	1	AR	5	0	0.25	Residue	Pyro.	0	100	0
6	2	AR	5	0	0.25	Residue	Pyro.	0	100	0
7	3	AR	5	0	0.25	Residue	Pyro.	0	100	0
8	4	AR	5	0	0.25	Residue	Pyro.	0	100	0
9	1	AR	5	0	1	Residue	Pyro.	0	100	0
10	2	AR	5	0	1	Residue	Pyro.	0	100	0
11	3	AR	5	0	1	Residue	Pyro.	0	100	0
12	4	AR	5	0	1	Residue	Pyro.	0	100	0
13	1	AR	5	0	7	Residue	Pyro.	0	100	0
14	2	AR	5	0	7	Residue	Pyro.	0	100	0
15	3	AR	5	0	7	Residue	Pyro.	0	100	0
16	4	AR	5	0	7	Residue	Pyro.	0	100	0
17	1	AR	5	0	14	Residue	Pyro.	0	100	0
18	2	AR	5	0	14	Residue	Pyro.	0	100	0
19	3	AR	5	0	14	Residue	Pyro.	0	100	0
20	4	AR	5	0	14	Residue	Pyro.	0	100	0
21	1	AR	10	0	0	Residue	Pyro.	0	100	0
22	2	AR	10	0	0	Residue	Pyro.	0	100	0
23	3	AR	10	0	0	Residue	Pyro.	0	100	0
24	4	AR	10	0	0	Residue	Pyro.	0	100	0
25	1	AR	10	0	0.25	Residue	Pyro.	0	100	0
26	2	AR	10	0	0.25	Residue	Pyro.	0	100	0
27	3	AR	10	0	0.25	Residue	Pyro.	0	100	0
28	4	AR	10	0	0.25	Residue	Pyro.	0	100	0
29	1	AR	10	0	1	Residue	Pyro.	0	100	0
30	2	AR	10	0	1	Residue	Pyro.	0	100	0
31	3	AR	10	0	1	Residue	Pyro.	0	100	0
32	4	AR	10	0	1	Residue	Pyro.	0	100	0
33	1	AR	10	0	7	Residue	Pyro.	0	100	0
34	2	AR	10	0	7	Residue	Pyro.	0	100	0
35	3	AR	10	0	7	Residue	Pyro.	0	100	0
36	4	AR	10	0	7	Residue	Pyro.	0	100	0
37	1	AR	10	0	14	Residue	Pyro.	0	100	0
38	2	AR	10	0	14	Residue	Pyro.	0	100	0
39	3	AR	10	0	14	Residue	Pyro.	0	100	0
40	4	AR	10	0	14	Residue	Pyro.	0	100	0
41	1	AR	20	0	0	Residue	Pyro.	0	100	0
42	2	AR	20	0	0	Residue	Pyro.	0	100	0
43	3	AR	20	0	0	Residue	Pyro.	0	100	0
44	4	AR	20	0	0	Residue	Pyro.	0	100	0
45	1	AR	20	0	0.25	Residue	Pyro.	0	100	0
46	2	AR	20	0	0.25	Residue	Pyro.	0	100	0
47	3	AR	20	0	0.25	Residue	Pyro.	0	100	0
48	4	AR	20	0	0.25	Residue	Pyro.	0	100	0
49	1	AR	20	0	1	Residue	Pyro.	0	100	0
50	2	AR	20	0	1	Residue	Pyro.	0	100	0
51	3	AR	20	0	1	Residue	Pyro.	0	100	0
52	4	AR	20	0	1	Residue	Pyro.	0	100	0
53	1	AR	20	0	7	Residue	Pyro.	0	100	0
54	2	AR	20	0	7	Residue	Pyro.	0	100	0
55	3	AR	20	0	7	Residue	Pyro.	0	100	0
56	4	AR	20	0	7	Residue	Pyro.	0	100	0
57	1	AR	20	0	14	Residue	Pyro.	0	100	0
58	2	AR	20	0	14	Residue	Pyro.	0	100	0
59	3	AR	20	0	14	Residue	Pyro.	0	100	0
60	4	AR	20	0	14	Residue	Pyro.	0	100	0
61	1	CU	5	0	0	Residue	Pyro.	17.3333	53.6542	46.3458
62	2	CU	5	0	0	Residue	Pyro.	17.3333	55.2688	44.7312
63	3	CU	5	0	0	Residue	Pyro.	17.3333	55.2688	44.7312
64	4	CU	5	0	0	Residue	Pyro.	17.6667	51.9274	48.0726
65	1	CU	5	0	0.25	Residue	Pyro.	18	49.2958	50.7042
66	2	CU	5	0	0.25	Residue	Pyro.	18	43.3071	56.6929
67	3	CU	5	0	0.25	Residue	Pyro.	18.5	48.6111	51.3889
68	4	CU	5	0	0.25	Residue	Pyro.	18.875	46.0714	53.9286
69	1	CU	5	0	1	Residue	Pyro.	9.25	75.6579	24.3421
70	2	CU	5	0	1	Residue	Pyro.	10	76.0479	23.9521
71	3	CU	5	0	1	Residue	Pyro.	13	59.375	40.625
72	4	CU	5	0	1	Residue	Pyro.	12.6667	66.9565	33.0435
73	1	CU	5	0	7	Residue	Pyro.	20.5	43.6813	56.3187
74	2	CU	5	0	7	Residue	Pyro.	20.75	43.4091	56.5909
75	3	CU	5	0	7	Residue	Pyro.	20.75	50.1202	49.8798
76	4	CU	5	0	7	Residue	Pyro.	20.875	45.9197	54.0803
77	1	CU	5	0	14	Residue	Pyro.	22.6	35.7955	64.2045
78	2	CU	5	0	14	Residue	Pyro.	23.2	34.8315	65.1685
79	3	CU	5	0	14	Residue	Pyro.	23.2	38.2979	61.7021
80	4	CU	5	0	14	Residue	Pyro.	23.9	72.0794	27.9206
81	1	CU	10	0	0	Residue	Pyro.	15	63.4146	36.5854
82	2	CU	10	0	0	Residue	Pyro.	15.25	62.8049	37.1951
83	3	CU	10	0	0	Residue	Pyro.	15.75	58.7696	41.2304
84	4	CU	10	0	0	Residue	Pyro.	16	58.5492	41.4508
85	1	CU	10	0	0.25	Residue	Pyro.	19	46.0227	53.9773
86	2	CU	10	0	0.25	Residue	Pyro.	19.5	45.2247	54.7753
87	3	CU	10	0	0.25	Residue	Pyro.	19.75	48.0263	51.9737
88	4	CU	10	0	0.25	Residue	Pyro.	19.75	52.6946	47.3054
89	1	CU	10	0	1	Residue	Pyro.	13.3333	68.9922	31.0078
90	2	CU	10	0	1	Residue	Pyro.	13.6667	66.5033	33.4967
91	3	CU	10	0	1	Residue	Pyro.	14	62.5668	37.4332
92	4	CU	10	0	1	Residue	Pyro.	14.3333	62.2807	37.7193
93	1	CU	10	0	7	Residue	Pyro.	18.2	43.125	56.875
94	2	CU	10	0	7	Residue	Pyro.	19.4	49.3913	50.6087
95	3	CU	10	0	7	Residue	Pyro.	19.6	47.5936	52.4064
96	4	CU	10	0	7	Residue	Pyro.	20.2	47.871	52.129
97	1	CU	10	0	14	Residue	Pyro.	24.6	36.5161	63.4839
98	2	CU	10	0	14	Residue	Pyro.	25.6	30.3401	69.6599
99	3	CU	10	0	14	Residue	Pyro.	25.8	27.3239	72.6761
100	4	CU	10	0	14	Residue	Pyro.	27	14.9606	85.0394
101	1	CU	20	0	0	Residue	Pyro.	16.5	60.3365	39.6635
102	2	CU	20	0	0	Residue	Pyro.	16.5	59.5588	40.4412
103	3	CU	20	0	0	Residue	Pyro.	16.75	55.2139	44.7861
104	4	CU	20	0	0	Residue	Pyro.	17.625	53.6184	46.3816
105	1	CU	20	0	0.25	Residue	Pyro.	22.5	45.122	54.878
106	2	CU	20	0	0.25	Residue	Pyro.	15.4	62.439	37.561
107	3	CU	20	0	0.25	Residue	Pyro.	22	42.4084	57.5916
108	4	CU	20	0	0.25	Residue	Pyro.	20.6667	46.4594	53.5406
109	1	CU	20	0	1	Residue	Pyro.	15	58.3333	41.6667
110	2	CU	20	0	1	Residue	Pyro.	16.6667	52.381	47.619
111	3	CU	20	0	1	Residue	Pyro.	17	53.2967	46.7033
112	4	CU	20	0	1	Residue	Pyro.	17.1667	53.1818	46.8182
113	1	CU	20	0	7	Residue	Pyro.	20.6	41.4773	58.5227
114	2	CU	20	0	7	Residue	Pyro.	21.2	40.4494	59.5506
115	3	CU	20	0	7	Residue	Pyro.	22	42.1053	57.8947
116	4	CU	20	0	7	Residue	Pyro.	22.6	45.8683	54.1317
117	1	CU	20	0	14	Residue	Pyro.	29	9.375	90.625
118	2	CU	20	0	14	Residue	Pyro.	25.8	32.6957	67.3043
119	3	CU	20	0	14	Residue	Pyro.	25	33.1551	66.8449
120	4	CU	20	0	14	Residue	Pyro.	24	38.0645	61.9355
121	1	AR	5	5	0	Residue	Pyro.	0	100	0
122	2	AR	5	5	0	Residue	Pyro.	0	100	0
123	3	AR	5	5	0	Residue	Pyro.	0	100	0
124	4	AR	5	5	0	Residue	Pyro.	0	100	0
125	1	AR	5	5	0.25	Residue	Pyro.	0	100	0
126	2	AR	5	5	0.25	Residue	Pyro.	0	100	0
127	3	AR	5	5	0.25	Residue	Pyro.	0	100	0
128	4	AR	5	5	0.25	Residue	Pyro.	0	100	0
129	1	AR	5	5	1	Residue	Pyro.	0	100	0
130	2	AR	5	5	1	Residue	Pyro.	0	100	0
131	3	AR	5	5	1	Residue	Pyro.	0	100	0
132	4	AR	5	5	1	Residue	Pyro.	0	100	0
133	1	AR	5	5	7	Residue	Pyro.	0	100	0
134	2	AR	5	5	7	Residue	Pyro.	0	100	0
135	3	AR	5	5	7	Residue	Pyro.	0	100	0
136	4	AR	5	5	7	Residue	Pyro.	0	100	0
137	1	AR	5	5	14	Residue	Pyro.	0	100	0
138	2	AR	5	5	14	Residue	Pyro.	0	100	0
139	3	AR	5	5	14	Residue	Pyro.	0	100	0
140	4	AR	5	5	14	Residue	Pyro.	0	100	0
141	1	AR	10	5	0	Residue	Pyro.	0	100	0
142	2	AR	10	5	0	Residue	Pyro.	0	100	0
143	3	AR	10	5	0	Residue	Pyro.	0	100	0
144	4	AR	10	5	0	Residue	Pyro.	0	100	0
145	1	AR	10	5	0.25	Residue	Pyro.	0	100	0
146	2	AR	10	5	0.25	Residue	Pyro.	0	100	0
147	3	AR	10	5	0.25	Residue	Pyro.	0	100	0
148	4	AR	10	5	0.25	Residue	Pyro.	0	100	0
149	1	AR	10	5	1	Residue	Pyro.	0	100	0
150	2	AR	10	5	1	Residue	Pyro.	0	100	0
151	3	AR	10	5	1	Residue	Pyro.	0	100	0
152	4	AR	10	5	1	Residue	Pyro.	0	100	0
153	1	AR	10	5	7	Residue	Pyro.	0	100	0
154	2	AR	10	5	7	Residue	Pyro.	0	100	0
155	3	AR	10	5	7	Residue	Pyro.	0	100	0
156	4	AR	10	5	7	Residue	Pyro.	0	100	0
157	1	AR	10	5	14	Residue	Pyro.	0	100	0
158	2	AR	10	5	14	Residue	Pyro.	0	100	0
159	3	AR	10	5	14	Residue	Pyro.	0	100	0
160	4	AR	10	5	14	Residue	Pyro.	0	100	0
161	1	AR	20	5	0	Residue	Pyro.	0	100	0
162	2	AR	20	5	0	Residue	Pyro.	0	100	0
163	3	AR	20	5	0	Residue	Pyro.	0	100	0
164	4	AR	20	5	0	Residue	Pyro.	0	100	0
165	1	AR	20	5	0.25	Residue	Pyro.	0	100	0
166	2	AR	20	5	0.25	Residue	Pyro.	0	100	0
167	3	AR	20	5	0.25	Residue	Pyro.	0	100	0
168	4	AR	20	5	0.25	Residue	Pyro.	0	100	0
169	1	AR	20	5	1	Residue	Pyro.	0	100	0
170	2	AR	20	5	1	Residue	Pyro.	0	100	0
171	3	AR	20	5	1	Residue	Pyro.	9	89.1566	10.8434
172	4	AR	20	5	1	Residue	Pyro.	0	100	0
173	1	AR	20	5	7	Residue	Pyro.	0	100	0
174	2	AR	20	5	7	Residue	Pyro.	0	100	0
175	3	AR	20	5	7	Residue	Pyro.	0	100	0
176	4	AR	20	5	7	Residue	Pyro.	0	100	0
177	1	AR	20	5	14	Residue	Pyro.	0	100	0
178	2	AR	20	5	14	Residue	Pyro.	0	100	0
179	3	AR	20	5	14	Residue	Pyro.	0	100	0
180	4	AR	20	5	14	Residue	Pyro.	0	100	0
181	1	CU	5	5	0	Residue	Pyro.	14	62.5668	37.4332
182	2	CU	5	5	0	Residue	Pyro.	18	53.5484	46.4516
183	3	CU	5	5	0	Residue	Pyro.	22.6	41.6774	58.3226
184	4	CU	5	5	0	Residue	Pyro.	15	59.1837	40.8163
185	1	CU	5	5	0.25	Residue	Pyro.	14.5	59.1549	40.8451
186	2	CU	5	5	0.25	Residue	Pyro.	12.4	60.9449	39.0551
187	3	CU	5	5	0.25	Residue	Pyro.	18.4	48.8889	51.1111
188	4	CU	5	5	0.25	Residue	Pyro.	20	42.8571	57.1429
189	1	CU	5	5	1	Residue	Pyro.	22.5	40.7895	59.2105
190	2	CU	5	5	1	Residue	Pyro.	14.5	65.2695	34.7305
191	3	CU	5	5	1	Residue	Pyro.	21.4	33.125	66.875
192	4	CU	5	5	1	Residue	Pyro.	14.25	62.8261	37.1739
193	1	CU	5	5	7	Residue	Pyro.	21.6	40.6593	59.3407
194	2	CU	5	5	7	Residue	Pyro.	20.5	44.0909	55.9091
195	3	CU	5	5	7	Residue	Pyro.	21.25	48.9183	51.0817
196	4	CU	5	5	7	Residue	Pyro.	22.4	41.9689	58.0311
197	1	CU	5	5	14	Residue	Pyro.	20.6667	41.2879	58.7121
198	2	CU	5	5	14	Residue	Pyro.	23.8	33.1461	66.8539
199	3	CU	5	5	14	Residue	Pyro.	26.6667	29.078	70.922
200	4	CU	5	5	14	Residue	Pyro.	26.8	68.6916	31.3084
201	1	CU	10	5	0	Residue	Pyro.	20	51.2195	48.7805
202	2	CU	10	5	0	Residue	Pyro.	26	36.5854	63.4146
203	3	CU	10	5	0	Residue	Pyro.	17	55.4974	44.5026
204	4	CU	10	5	0	Residue	Pyro.	21.6667	43.8687	56.1313
205	1	CU	10	5	0.25	Residue	Pyro.	21.5	38.9205	61.0795
206	2	CU	10	5	0.25	Residue	Pyro.	15.4	56.7416	43.2584
207	3	CU	10	5	0.25	Residue	Pyro.	16.6667	56.1404	43.8596
208	4	CU	10	5	0.25	Residue	Pyro.	15.5	62.8743	37.1257
209	1	CU	10	5	1	Residue	Pyro.	15	65.1163	34.8837
210	2	CU	10	5	1	Residue	Pyro.	23	43.6275	56.3725
211	3	CU	10	5	1	Residue	Pyro.	18.5	50.5348	49.4652
212	4	CU	10	5	1	Residue	Pyro.	19.5	48.6842	51.3158
213	1	CU	10	5	7	Residue	Pyro.	26.4	17.5	82.5
214	2	CU	10	5	7	Residue	Pyro.	22.2	42.087	57.913
215	3	CU	10	5	7	Residue	Pyro.	21.6	42.246	57.754
216	4	CU	10	5	7	Residue	Pyro.	29.6667	23.4409	76.5591
217	1	CU	10	5	14	Residue	Pyro.	26.8	30.8387	69.1613
218	2	CU	10	5	14	Residue	Pyro.	22.5	38.7755	61.2245
219	3	CU	10	5	14	Residue	Pyro.	27	23.9437	76.0563
220	4	CU	10	5	14	Residue	Pyro.	25	21.2598	78.7402
221	1	CU	20	5	0	Residue	Pyro.	21.6667	47.9167	52.0833
222	2	CU	20	5	0	Residue	Pyro.	19.2	52.9412	47.0588
223	3	CU	20	5	0	Residue	Pyro.	17	54.5455	45.4545
224	4	CU	20	5	0	Residue	Pyro.	18.2	52.1053	47.8947
225	1	CU	20	5	0.25	Residue	Pyro.	20	51.2195	48.7805
226	2	CU	20	5	0.25	Residue	Pyro.	20.25	50.6098	49.3902
227	3	CU	20	5	0.25	Residue	Pyro.	20.5	46.3351	53.6649
228	4	CU	20	5	0.25	Residue	Pyro.	20.5	46.8912	53.1088
229	1	CU	20	5	1	Residue	Pyro.	23.5	34.7222	65.2778
230	2	CU	20	5	1	Residue	Pyro.	22	37.1429	62.8571
231	3	CU	20	5	1	Residue	Pyro.	24	34.0659	65.9341
232	4	CU	20	5	1	Residue	Pyro.	19.75	46.1364	53.8636
233	1	CU	20	5	7	Residue	Pyro.	23.25	33.9489	66.0511
234	2	CU	20	5	7	Residue	Pyro.	23.4	34.2697	65.7303
235	3	CU	20	5	7	Residue	Pyro.	21.6	43.1579	56.8421
236	4	CU	20	5	7	Residue	Pyro.	23	44.9102	55.0898
237	1	CU	20	5	14	Residue	Pyro.	20	37.5	62.5
238	2	CU	20	5	14	Residue	Pyro.	23.75	38.0435	61.9565
239	3	CU	20	5	14	Residue	Pyro.	20.3333	45.6328	54.3672
240	4	CU	20	5	14	Residue	Pyro.	22.6667	41.5054	58.4946
241	1	AR	5	10	0	Residue	Pyro.	0	100	0
242	2	AR	5	10	0	Residue	Pyro.	0	100	0
243	3	AR	5	10	0	Residue	Pyro.	0	100	0
244	4	AR	5	10	0	Residue	Pyro.	0	100	0
245	1	AR	5	10	0.25	Residue	Pyro.	0	100	0
246	2	AR	5	10	0.25	Residue	Pyro.	0	100	0
247	3	AR	5	10	0.25	Residue	Pyro.	0	100	0
248	4	AR	5	10	0.25	Residue	Pyro.	0	100	0
249	1	AR	5	10	1	Residue	Pyro.	0	100	0
250	2	AR	5	10	1	Residue	Pyro.	0	100	0
251	3	AR	5	10	1	Residue	Pyro.	0	100	0
252	4	AR	5	10	1	Residue	Pyro.	0	100	0
253	1	AR	5	10	7	Residue	Pyro.	0	100	0
254	2	AR	5	10	7	Residue	Pyro.	0	100	0
255	3	AR	5	10	7	Residue	Pyro.	0	100	0
256	4	AR	5	10	7	Residue	Pyro.	0	100	0
257	1	AR	5	10	14	Residue	Pyro.	0	100	0
258	2	AR	5	10	14	Residue	Pyro.	0	100	0
259	3	AR	5	10	14	Residue	Pyro.	0	100	0
260	4	AR	5	10	14	Residue	Pyro.	0	100	0
261	1	AR	10	10	0	Residue	Pyro.	0	100	0
262	2	AR	10	10	0	Residue	Pyro.	0	100	0
263	3	AR	10	10	0	Residue	Pyro.	0	100	0
264	4	AR	10	10	0	Residue	Pyro.	0	100	0
265	1	AR	10	10	0.25	Residue	Pyro.	0	100	0
266	2	AR	10	10	0.25	Residue	Pyro.	0	100	0
267	3	AR	10	10	0.25	Residue	Pyro.	6.5	92.1212	7.87879
268	4	AR	10	10	0.25	Residue	Pyro.	0	100	0
269	1	AR	10	10	1	Residue	Pyro.	0	100	0
270	2	AR	10	10	1	Residue	Pyro.	0	100	0
271	3	AR	10	10	1	Residue	Pyro.	0	100	0
272	4	AR	10	10	1	Residue	Pyro.	0	100	0
273	1	AR	10	10	7	Residue	Pyro.	0	100	0
274	2	AR	10	10	7	Residue	Pyro.	0	100	0
275	3	AR	10	10	7	Residue	Pyro.	0	100	0
276	4	AR	10	10	7	Residue	Pyro.	0	100	0
277	1	AR	10	10	14	Residue	Pyro.	0	100	0
278	2	AR	10	10	14	Residue	Pyro.	0	100	0
279	3	AR	10	10	14	Residue	Pyro.	0	100	0
280	4	AR	10	10	14	Residue	Pyro.	0	100	0
281	1	AR	20	10	0	Residue	Pyro.	0	100	0
282	2	AR	20	10	0	Residue	Pyro.	0	100	0
283	3	AR	20	10	0	Residue	Pyro.	0	100	0
284	4	AR	20	10	0	Residue	Pyro.	0	100	0
285	1	AR	20	10	0.25	Residue	Pyro.	0	100	0
286	2	AR	20	10	0.25	Residue	Pyro.	0	100	0
287	3	AR	20	10	0.25	Residue	Pyro.	0	100	0
288	4	AR	20	10	0.25	Residue	Pyro.	0	100	0
289	1	AR	20	10	1	Residue	Pyro.	0	100	0
290	2	AR	20	10	1	Residue	Pyro.	0	100	0
291	3	AR	20	10	1	Residue	Pyro.	0	100	0
292	4	AR	20	10	1	Residue	Pyro.	0	100	0
293	1	AR	20	10	7	Residue	Pyro.	0	100	0
294	2	AR	20	10	7	Residue	Pyro.	0	100	0
295	3	AR	20	10	7	Residue	Pyro.	0	100	0
296	4	AR	20	10	7	Residue	Pyro.	0	100	0
297	1	AR	20	10	14	Residue	Pyro.	0	100	0
298	2	AR	20	10	14	Residue	Pyro.	0	100	0
299	3	AR	20	10	14	Residue	Pyro.	0	100	0
300	4	AR	20	10	14	Residue	Pyro.	0	100	0
301	1	CU	5	10	0	Residue	Pyro.	18.8	49.7326	50.2674
302	2	CU	5	10	0	Residue	Pyro.	27.3333	29.4624	70.5376
303	3	CU	5	10	0	Residue	Pyro.	19.6	49.4194	50.5806
304	4	CU	5	10	0	Residue	Pyro.	25	31.9728	68.0272
305	1	CU	5	10	0.25	Residue	Pyro.	18	49.2958	50.7042
306	2	CU	5	10	0.25	Residue	Pyro.	20.25	36.2205	63.7795
307	3	CU	5	10	0.25	Residue	Pyro.	20.5	43.0556	56.9444
308	4	CU	5	10	0.25	Residue	Pyro.	20.5	41.4286	58.5714
309	1	CU	5	10	1	Residue	Pyro.	25.25	33.5526	66.4474
310	2	CU	5	10	1	Residue	Pyro.	26.8	35.8084	64.1916
311	3	CU	5	10	1	Residue	Pyro.	22	31.25	68.75
312	4	CU	5	10	1	Residue	Pyro.	20.2	47.3043	52.6957
313	1	CU	5	10	7	Residue	Pyro.	20.6667	43.2234	56.7766
314	2	CU	5	10	7	Residue	Pyro.	22.5	38.6364	61.3636
315	3	CU	5	10	7	Residue	Pyro.	28	32.6923	67.3077
316	4	CU	5	10	7	Residue	Pyro.	22.3333	42.1416	57.8584
317	1	CU	5	10	14	Residue	Pyro.	22.5	36.0795	63.9205
318	2	CU	5	10	14	Residue	Pyro.	27.25	23.4551	76.5449
319	3	CU	5	10	14	Residue	Pyro.	24	36.1702	63.8298
320	4	CU	5	10	14	Residue	Pyro.	25	70.7944	29.2056
321	1	CU	10	10	0	Residue	Pyro.	19.3333	52.8455	47.1545
322	2	CU	10	10	0	Residue	Pyro.	19.8	51.7073	48.2927
323	3	CU	10	10	0	Residue	Pyro.	22.3333	41.5358	58.4642
324	4	CU	10	10	0	Residue	Pyro.	25	35.2332	64.7668
325	1	CU	10	10	0.25	Residue	Pyro.	25.4	27.8409	72.1591
326	2	CU	10	10	0.25	Residue	Pyro.	30	15.7303	84.2697
327	3	CU	10	10	0.25	Residue	Pyro.	25.75	32.2368	67.7632
328	4	CU	10	10	0.25	Residue	Pyro.	26.4	36.7665	63.2335
329	1	CU	10	10	1	Residue	Pyro.	23.6667	44.9612	55.0388
330	2	CU	10	10	1	Residue	Pyro.	24.4	40.1961	59.8039
331	3	CU	10	10	1	Residue	Pyro.	24.8	33.6898	66.3102
332	4	CU	10	10	1	Residue	Pyro.	24.8	34.7368	65.2632
333	1	CU	10	10	7	Residue	Pyro.	22.6	29.375	70.625
334	2	CU	10	10	7	Residue	Pyro.	18.3333	52.1739	47.8261
335	3	CU	10	10	7	Residue	Pyro.	21.4	42.7807	57.2193
336	4	CU	10	10	7	Residue	Pyro.	24.5	36.7742	63.2258
337	1	CU	10	10	14	Residue	Pyro.	25.25	34.8387	65.1613
338	2	CU	10	10	14	Residue	Pyro.	19.5	46.9388	53.0612
339	3	CU	10	10	14	Residue	Pyro.	18.3333	48.3568	51.6432
340	4	CU	10	10	14	Residue	Pyro.	26	18.1102	81.8898
341	1	CU	20	10	0	Residue	Pyro.	15.25	63.3413	36.6587
342	2	CU	20	10	0	Residue	Pyro.	12.5	69.3627	30.6373
343	3	CU	20	10	0	Residue	Pyro.	21.25	43.1818	56.8182
344	4	CU	20	10	0	Residue	Pyro.	22	42.1053	57.8947
345	1	CU	20	10	0.25	Residue	Pyro.	23.25	43.2927	56.7073
346	2	CU	20	10	0.25	Residue	Pyro.	19.6	52.1951	47.8049
347	3	CU	20	10	0.25	Residue	Pyro.	20.2	47.1204	52.8796
348	4	CU	20	10	0.25	Residue	Pyro.	14	63.7306	36.2694
349	1	CU	20	10	1	Residue	Pyro.	21.75	39.5833	60.4167
350	2	CU	20	10	1	Residue	Pyro.	23.6667	32.381	67.619
351	3	CU	20	10	1	Residue	Pyro.	25.8	29.1209	70.8791
352	4	CU	20	10	1	Residue	Pyro.	21.25	42.0455	57.9545
353	1	CU	20	10	7	Residue	Pyro.	21	40.3409	59.6591
354	2	CU	20	10	7	Residue	Pyro.	24.6	30.8989	69.1011
355	3	CU	20	10	7	Residue	Pyro.	22.25	41.4474	58.5526
356	4	CU	20	10	7	Residue	Pyro.	22	47.3054	52.6946
357	1	CU	20	10	14	Residue	Pyro.	23.5	26.5625	73.4375
358	2	CU	20	10	14	Residue	Pyro.	23.75	38.0435	61.9565
359	3	CU	20	10	14	Residue	Pyro.	28.2	24.5989	75.4011
360	4	CU	20	10	14	Residue	Pyro.	26.6	31.3548	68.6452
361	1	AR	5	20	0	Residue	Pyro.	0	100	0
362	2	AR	5	20	0	Residue	Pyro.	0	100	0
363	3	AR	5	20	0	Residue	Pyro.	0	100	0
364	4	AR	5	20	0	Residue	Pyro.	0	100	0
365	1	AR	5	20	0.25	Residue	Pyro.	0	100	0
366	2	AR	5	20	0.25	Residue	Pyro.	0	100	0
367	3	AR	5	20	0.25	Residue	Pyro.	0	100	0
368	4	AR	5	20	0.25	Residue	Pyro.	0	100	0
369	1	AR	5	20	1	Residue	Pyro.	0	100	0
370	2	AR	5	20	1	Residue	Pyro.	0	100	0
371	3	AR	5	20	1	Residue	Pyro.	0	100	0
372	4	AR	5	20	1	Residue	Pyro.	0	100	0
373	1	AR	5	20	7	Residue	Pyro.	0	100	0
374	2	AR	5	20	7	Residue	Pyro.	0	100	0
375	3	AR	5	20	7	Residue	Pyro.	0	100	0
376	4	AR	5	20	7	Residue	Pyro.	0	100	0
377	1	AR	5	20	14	Residue	Pyro.	0	100	0
378	2	AR	5	20	14	Residue	Pyro.	0	100	0
379	3	AR	5	20	14	Residue	Pyro.	0	100	0
380	4	AR	5	20	14	Residue	Pyro.	0	100	0
381	1	AR	10	20	0	Residue	Pyro.	0	100	0
382	2	AR	10	20	0	Residue	Pyro.	0	100	0
383	3	AR	10	20	0	Residue	Pyro.	0	100	0
384	4	AR	10	20	0	Residue	Pyro.	0	100	0
385	1	AR	10	20	0.25	Residue	Pyro.	0	100	0
386	2	AR	10	20	0.25	Residue	Pyro.	0	100	0
387	3	AR	10	20	0.25	Residue	Pyro.	0	100	0
388	4	AR	10	20	0.25	Residue	Pyro.	0	100	0
389	1	AR	10	20	1	Residue	Pyro.	0	100	0
390	2	AR	10	20	1	Residue	Pyro.	0	100	0
391	3	AR	10	20	1	Residue	Pyro.	0	100	0
392	4	AR	10	20	1	Residue	Pyro.	0	100	0
393	1	AR	10	20	7	Residue	Pyro.	0	100	0
394	2	AR	10	20	7	Residue	Pyro.	0	100	0
395	3	AR	10	20	7	Residue	Pyro.	0	100	0
396	4	AR	10	20	7	Residue	Pyro.	0	100	0
397	1	AR	10	20	14	Residue	Pyro.	0	100	0
398	2	AR	10	20	14	Residue	Pyro.	0	100	0
399	3	AR	10	20	14	Residue	Pyro.	0	100	0
400	4	AR	10	20	14	Residue	Pyro.	0	100	0
401	1	AR	20	20	0	Residue	Pyro.	0	100	0
402	2	AR	20	20	0	Residue	Pyro.	0	100	0
403	3	AR	20	20	0	Residue	Pyro.	0	100	0
404	4	AR	20	20	0	Residue	Pyro.	0	100	0
405	1	AR	20	20	0.25	Residue	Pyro.	0	100	0
406	2	AR	20	20	0.25	Residue	Pyro.	0	100	0
407	3	AR	20	20	0.25	Residue	Pyro.	0	100	0
408	4	AR	20	20	0.25	Residue	Pyro.	0	100	0
409	1	AR	20	20	1	Residue	Pyro.	0	100	0
410	2	AR	20	20	1	Residue	Pyro.	0	100	0
411	3	AR	20	20	1	Residue	Pyro.	0	100	0
412	4	AR	20	20	1	Residue	Pyro.	0	100	0
413	1	AR	20	20	7	Residue	Pyro.	0	100	0
414	2	AR	20	20	7	Residue	Pyro.	0	100	0
415	3	AR	20	20	7	Residue	Pyro.	0	100	0
416	4	AR	20	20	7	Residue	Pyro.	0	100	0
417	1	AR	20	20	14	Residue	Pyro.	0	100	0
418	2	AR	20	20	14	Residue	Pyro.	0	100	0
419	3	AR	20	20	14	Residue	Pyro.	0	100	0
420	4	AR	20	20	14	Residue	Pyro.	0	100	0
421	1	CU	5	20	0	Residue	Pyro.	21.3333	42.959	57.041
422	2	CU	5	20	0	Residue	Pyro.	23	40.6452	59.3548
423	3	CU	5	20	0	Residue	Pyro.	14.25	63.2258	36.7742
424	4	CU	5	20	0	Residue	Pyro.	23.6667	35.6009	64.3991
425	1	CU	5	20	0.25	Residue	Pyro.	20	43.662	56.338
426	2	CU	5	20	0.25	Residue	Pyro.	17.5	44.8819	55.1181
427	3	CU	5	20	0.25	Residue	Pyro.	20.25	43.75	56.25
428	4	CU	5	20	0.25	Residue	Pyro.	22.75	35	65
429	1	CU	5	20	1	Residue	Pyro.	18.3333	51.7544	48.2456
430	2	CU	5	20	1	Residue	Pyro.	25.5	38.9222	61.0778
431	3	CU	5	20	1	Residue	Pyro.	28.4	11.25	88.75
432	4	CU	5	20	1	Residue	Pyro.	25.75	32.8261	67.1739
433	1	CU	5	20	7	Residue	Pyro.	27.75	23.7637	76.2363
434	2	CU	5	20	7	Residue	Pyro.	26.6667	27.2727	72.7273
435	3	CU	5	20	7	Residue	Pyro.	23.5	43.5096	56.4904
436	4	CU	5	20	7	Residue	Pyro.	27.5	28.7565	71.2435
437	1	CU	5	20	14	Residue	Pyro.	25	28.9773	71.0227
438	2	CU	5	20	14	Residue	Pyro.	18.3333	48.5019	51.4981
439	3	CU	5	20	14	Residue	Pyro.	26	30.8511	69.1489
440	4	CU	5	20	14	Residue	Pyro.	25	70.7944	29.2056
441	1	CU	10	20	0	Residue	Pyro.	26.25	35.9756	64.0244
442	2	CU	10	20	0	Residue	Pyro.	21	48.7805	51.2195
443	3	CU	10	20	0	Residue	Pyro.	25	34.555	65.445
444	4	CU	10	20	0	Residue	Pyro.	12	68.9119	31.0881
445	1	CU	10	20	0.25	Residue	Pyro.	18	48.8636	51.1364
446	2	CU	10	20	0.25	Residue	Pyro.	23	35.3933	64.6067
447	3	CU	10	20	0.25	Residue	Pyro.	23.2	38.9474	61.0526
448	4	CU	10	20	0.25	Residue	Pyro.	20.25	51.497	48.503
449	1	CU	10	20	1	Residue	Pyro.	26.5	38.3721	61.6279
450	2	CU	10	20	1	Residue	Pyro.	30	26.4706	73.5294
451	3	CU	10	20	1	Residue	Pyro.	27.2	27.2727	72.7273
452	4	CU	10	20	1	Residue	Pyro.	27	28.9474	71.0526
453	1	CU	10	20	7	Residue	Pyro.	29.5	7.8125	92.1875
454	2	CU	10	20	7	Residue	Pyro.	30.6	20.1739	79.8261
455	3	CU	10	20	7	Residue	Pyro.	21.6	42.246	57.754
456	4	CU	10	20	7	Residue	Pyro.	21	45.8065	54.1935
457	1	CU	10	20	14	Residue	Pyro.	26.6667	31.1828	68.8172
458	2	CU	10	20	14	Residue	Pyro.	15	59.1837	40.8163
459	3	CU	10	20	14	Residue	Pyro.	21	40.8451	59.1549
460	4	CU	10	20	14	Residue	Pyro.	22.75	28.3465	71.6535
461	1	CU	20	20	0	Residue	Pyro.	21	49.5192	50.4808
462	2	CU	20	20	0	Residue	Pyro.	25.6	37.2549	62.7451
463	3	CU	20	20	0	Residue	Pyro.	15.375	58.8904	41.1096
464	4	CU	20	20	0	Residue	Pyro.	23.6667	37.7193	62.2807
465	1	CU	20	20	0.25	Residue	Pyro.	28.25	31.0976	68.9024
466	2	CU	20	20	0.25	Residue	Pyro.	23	43.9024	56.0976
467	3	CU	20	20	0.25	Residue	Pyro.	28.3333	25.829	74.171
468	4	CU	20	20	0.25	Residue	Pyro.	28	27.4611	72.5389
469	1	CU	20	20	1	Residue	Pyro.	26	27.7778	72.2222
470	2	CU	20	20	1	Residue	Pyro.	26	25.7143	74.2857
471	3	CU	20	20	1	Residue	Pyro.	20	45.0549	54.9451
472	4	CU	20	20	1	Residue	Pyro.	25.2	31.2727	68.7273
473	1	CU	20	20	7	Residue	Pyro.	20.25	42.4716	57.5284
474	2	CU	20	20	7	Residue	Pyro.	25	29.7753	70.2247
475	3	CU	20	20	7	Residue	Pyro.	25	34.2105	65.7895
476	4	CU	20	20	7	Residue	Pyro.	25.3333	39.3214	60.6786
477	1	CU	20	20	14	Residue	Pyro.	28.4	11.25	88.75
478	2	CU	20	20	14	Residue	Pyro.	30.8	19.6522	80.3478
479	3	CU	20	20	14	Residue	Pyro.	33.2	11.2299	88.7701
480	4	CU	20	20	14	Residue	Pyro.	36.2	6.58065	93.4194
481	1	AR	5	UTC	0	Residue	Pyro.	77.5	0	100
482	2	AR	5	UTC	0	Residue	Pyro.	86	0	100
483	3	AR	5	UTC	0	Residue	Pyro.	57.5	0	100
484	4	AR	5	UTC	0	Residue	Pyro.	80	0	100
485	1	AR	5	UTC	0.25	Residue	Pyro.	80	0	100
486	2	AR	5	UTC	0.25	Residue	Pyro.	67.5	0	100
487	3	AR	5	UTC	0.25	Residue	Pyro.	73.75	0	100
488	4	AR	5	UTC	0.25	Residue	Pyro.	54	0	100
489	1	AR	5	UTC	1	Residue	Pyro.	82.5	0	100
490	2	AR	5	UTC	1	Residue	Pyro.	72.2	0	100
491	3	AR	5	UTC	1	Residue	Pyro.	78	0	100
492	4	AR	5	UTC	1	Residue	Pyro.	86	0	100
493	1	AR	5	UTC	7	Residue	Pyro.	83	0	100
494	2	AR	5	UTC	7	Residue	Pyro.	113.75	0	100
495	3	AR	5	UTC	7	Residue	Pyro.	91	0	100
496	4	AR	5	UTC	7	Residue	Pyro.	89	0	100
497	1	AR	5	UTC	14	Residue	Pyro.	88.2	0	100
498	2	AR	5	UTC	14	Residue	Pyro.	87.2	0	100
499	3	AR	5	UTC	14	Residue	Pyro.	87	0	100
500	4	AR	5	UTC	14	Residue	Pyro.	86.8	0	100
501	1	AR	10	UTC	0	Residue	Pyro.	83	0	100
502	2	AR	10	UTC	0	Residue	Pyro.	80	0	100
503	3	AR	10	UTC	0	Residue	Pyro.	93.2	0	100
504	4	AR	10	UTC	0	Residue	Pyro.	89	0	100
505	1	AR	10	UTC	0.25	Residue	Pyro.	88.2	0	100
506	2	AR	10	UTC	0.25	Residue	Pyro.	87.2	0	100
507	3	AR	10	UTC	0.25	Residue	Pyro.	82.5	0	100
508	4	AR	10	UTC	0.25	Residue	Pyro.	72.2	0	100
509	1	AR	10	UTC	1	Residue	Pyro.	92.2	0	100
510	2	AR	10	UTC	1	Residue	Pyro.	80	0	100
511	3	AR	10	UTC	1	Residue	Pyro.	69.4	0	100
512	4	AR	10	UTC	1	Residue	Pyro.	76.6	0	100
513	1	AR	10	UTC	7	Residue	Pyro.	78	0	100
514	2	AR	10	UTC	7	Residue	Pyro.	86	0	100
515	3	AR	10	UTC	7	Residue	Pyro.	77.5	0	100
516	4	AR	10	UTC	7	Residue	Pyro.	86	0	100
517	1	AR	10	UTC	14	Residue	Pyro.	57.5	0	100
518	2	AR	10	UTC	14	Residue	Pyro.	80	0	100
519	3	AR	10	UTC	14	Residue	Pyro.	80	0	100
520	4	AR	10	UTC	14	Residue	Pyro.	67.5	0	100
521	1	AR	20	UTC	0	Residue	Pyro.	91	0	100
522	2	AR	20	UTC	0	Residue	Pyro.	80	0	100
523	3	AR	20	UTC	0	Residue	Pyro.	69.4	0	100
524	4	AR	20	UTC	0	Residue	Pyro.	76.6	0	100
525	1	AR	20	UTC	0.25	Residue	Pyro.	83	0	100
526	2	AR	20	UTC	0.25	Residue	Pyro.	80	0	100
527	3	AR	20	UTC	0.25	Residue	Pyro.	93.2	0	100
528	4	AR	20	UTC	0.25	Residue	Pyro.	89	0	100
529	1	AR	20	UTC	1	Residue	Pyro.	73.75	0	100
530	2	AR	20	UTC	1	Residue	Pyro.	54	0	100
531	3	AR	20	UTC	1	Residue	Pyro.	83	0	100
532	4	AR	20	UTC	1	Residue	Pyro.	113.75	0	100
533	1	AR	20	UTC	7	Residue	Pyro.	88.2	0	100
534	2	AR	20	UTC	7	Residue	Pyro.	87.2	0	100
535	3	AR	20	UTC	7	Residue	Pyro.	82.5	0	100
536	4	AR	20	UTC	7	Residue	Pyro.	72.2	0	100
537	1	AR	20	UTC	14	Residue	Pyro.	78	0	100
538	2	AR	20	UTC	14	Residue	Pyro.	86	0	100
539	3	AR	20	UTC	14	Residue	Pyro.	77.5	0	100
540	4	AR	20	UTC	14	Residue	Pyro.	86	0	100
541	1	CU	5	UTC	0	Residue	Pyro.	37.4	0	100
542	2	CU	5	UTC	0	Residue	Pyro.	38.75	0	100
543	3	CU	5	UTC	0	Residue	Pyro.	38.75	0	100
544	4	CU	5	UTC	0	Residue	Pyro.	36.75	0	100
545	1	CU	5	UTC	0.25	Residue	Pyro.	35.5	0	100
546	2	CU	5	UTC	0.25	Residue	Pyro.	31.75	0	100
547	3	CU	5	UTC	0.25	Residue	Pyro.	36	0	100
548	4	CU	5	UTC	0.25	Residue	Pyro.	35	0	100
549	1	CU	5	UTC	1	Residue	Pyro.	38	0	100
550	2	CU	5	UTC	1	Residue	Pyro.	41.75	0	100
551	3	CU	5	UTC	1	Residue	Pyro.	32	0	100
552	4	CU	5	UTC	1	Residue	Pyro.	38.3333	0	100
553	1	CU	5	UTC	7	Residue	Pyro.	36.4	0	100
554	2	CU	5	UTC	7	Residue	Pyro.	36.6667	0	100
555	3	CU	5	UTC	7	Residue	Pyro.	41.6	0	100
556	4	CU	5	UTC	7	Residue	Pyro.	38.6	0	100
557	1	CU	5	UTC	14	Residue	Pyro.	35.2	0	100
558	2	CU	5	UTC	14	Residue	Pyro.	35.6	0	100
559	3	CU	5	UTC	14	Residue	Pyro.	37.6	0	100
560	4	CU	5	UTC	14	Residue	Pyro.	85.6	0	100
561	1	CU	10	UTC	0	Residue	Pyro.	41	0	100
562	2	CU	10	UTC	0	Residue	Pyro.	41	0	100
563	3	CU	10	UTC	0	Residue	Pyro.	38.2	0	100
564	4	CU	10	UTC	0	Residue	Pyro.	38.6	0	100
565	1	CU	10	UTC	0.25	Residue	Pyro.	35.2	0	100
566	2	CU	10	UTC	0.25	Residue	Pyro.	35.6	0	100
567	3	CU	10	UTC	0.25	Residue	Pyro.	38	0	100
568	4	CU	10	UTC	0.25	Residue	Pyro.	41.75	0	100
569	1	CU	10	UTC	1	Residue	Pyro.	43	0	100
570	2	CU	10	UTC	1	Residue	Pyro.	40.8	0	100
571	3	CU	10	UTC	1	Residue	Pyro.	37.4	0	100
572	4	CU	10	UTC	1	Residue	Pyro.	38	0	100
573	1	CU	10	UTC	7	Residue	Pyro.	32	0	100
574	2	CU	10	UTC	7	Residue	Pyro.	38.3333	0	100
575	3	CU	10	UTC	7	Residue	Pyro.	37.4	0	100
576	4	CU	10	UTC	7	Residue	Pyro.	38.75	0	100
577	1	CU	10	UTC	14	Residue	Pyro.	38.75	0	100
578	2	CU	10	UTC	14	Residue	Pyro.	36.75	0	100
579	3	CU	10	UTC	14	Residue	Pyro.	35.5	0	100
580	4	CU	10	UTC	14	Residue	Pyro.	31.75	0	100
581	1	CU	20	UTC	0	Residue	Pyro.	41.6	0	100
582	2	CU	20	UTC	0	Residue	Pyro.	40.8	0	100
583	3	CU	20	UTC	0	Residue	Pyro.	37.4	0	100
584	4	CU	20	UTC	0	Residue	Pyro.	38	0	100
585	1	CU	20	UTC	0.25	Residue	Pyro.	41	0	100
586	2	CU	20	UTC	0.25	Residue	Pyro.	41	0	100
587	3	CU	20	UTC	0.25	Residue	Pyro.	38.2	0	100
588	4	CU	20	UTC	0.25	Residue	Pyro.	38.6	0	100
589	1	CU	20	UTC	1	Residue	Pyro.	36	0	100
590	2	CU	20	UTC	1	Residue	Pyro.	35	0	100
591	3	CU	20	UTC	1	Residue	Pyro.	36.4	0	100
592	4	CU	20	UTC	1	Residue	Pyro.	36.6667	0	100
593	1	CU	20	UTC	7	Residue	Pyro.	35.2	0	100
594	2	CU	20	UTC	7	Residue	Pyro.	35.6	0	100
595	3	CU	20	UTC	7	Residue	Pyro.	38	0	100
596	4	CU	20	UTC	7	Residue	Pyro.	41.75	0	100
597	1	CU	20	UTC	14	Residue	Pyro.	32	0	100
598	2	CU	20	UTC	14	Residue	Pyro.	38.3333	0	100
599	3	CU	20	UTC	14	Residue	Pyro.	37.4	0	100
600	4	CU	20	UTC	14	Residue	Pyro.	38.75	0	100
1	1	AR	5	0	0	Residue	Tri.	0	100	0
2	2	AR	5	0	0	Residue	Tri.	0	100	0
3	3	AR	5	0	0	Residue	Tri.	0	100	0
4	4	AR	5	0	0	Residue	Tri.	0	100	0
5	1	AR	5	0	0.25	Residue	Tri.	28.75	66.8779	33.1221
6	2	AR	5	0	0.25	Residue	Tri.	25	72.885	27.115
7	3	AR	5	0	0.25	Residue	Tri.	37.5	53.125	46.875
8	4	AR	5	0	0.25	Residue	Tri.	29.2	57.9251	42.0749
9	1	AR	5	0	1	Residue	Tri.	39	49.0862	50.9138
10	2	AR	5	0	1	Residue	Tri.	46.6667	43.7751	56.2249
11	3	AR	5	0	1	Residue	Tri.	40	50	50
12	4	AR	5	0	1	Residue	Tri.	28.3333	69.5994	30.4006
13	1	AR	5	0	7	Residue	Tri.	78.75	11.5169	88.4831
14	2	AR	5	0	7	Residue	Tri.	78	11.5646	88.4354
15	3	AR	5	0	7	Residue	Tri.	80	8.25688	91.7431
16	4	AR	5	0	7	Residue	Tri.	67	24.7191	75.2809
17	1	AR	5	0	14	Residue	Tri.	79	10.4308	89.5692
18	2	AR	5	0	14	Residue	Tri.	78.2	10.3211	89.6789
19	3	AR	5	0	14	Residue	Tri.	77.2	14.2222	85.7778
20	4	AR	5	0	14	Residue	Tri.	77	11.2903	88.7097
21	1	AR	10	0	0	Residue	Tri.	0	100	0
22	2	AR	10	0	0	Residue	Tri.	0	100	0
23	3	AR	10	0	0	Residue	Tri.	0	100	0
24	4	AR	10	0	0	Residue	Tri.	0	100	0
25	1	AR	10	0	0.25	Residue	Tri.	26.5	68.0723	31.9277
26	2	AR	10	0	0.25	Residue	Tri.	31.6667	60.4167	39.5833
27	3	AR	10	0	0.25	Residue	Tri.	26.25	71.8348	28.1652
28	4	AR	10	0	0.25	Residue	Tri.	31.25	64.8876	35.1124
29	1	AR	10	0	1	Residue	Tri.	16	81.8594	18.1406
30	2	AR	10	0	1	Residue	Tri.	26	70.1835	29.8165
31	3	AR	10	0	1	Residue	Tri.	42.5	48.4848	51.5152
32	4	AR	10	0	1	Residue	Tri.	17	76.4543	23.5457
33	1	AR	10	0	7	Residue	Tri.	68	12.8205	87.1795
34	2	AR	10	0	7	Residue	Tri.	69	19.7674	80.2326
35	3	AR	10	0	7	Residue	Tri.	62.5	26.4706	73.5294
36	4	AR	10	0	7	Residue	Tri.	65	24.4186	75.5814
37	1	AR	10	0	14	Residue	Tri.	76.8	8.68014	91.3199
38	2	AR	10	0	14	Residue	Tri.	82.2	13.4737	86.5263
39	3	AR	10	0	14	Residue	Tri.	87.5	6.91489	93.0851
40	4	AR	10	0	14	Residue	Tri.	74.25	17.5	82.5
41	1	AR	20	0	0	Residue	Tri.	0	100	0
42	2	AR	20	0	0	Residue	Tri.	0	100	0
43	3	AR	20	0	0	Residue	Tri.	0	100	0
44	4	AR	20	0	0	Residue	Tri.	0	100	0
45	1	AR	20	0	0.25	Residue	Tri.	40	56.044	43.956
46	2	AR	20	0	0.25	Residue	Tri.	22.5	71.875	28.125
47	3	AR	20	0	0.25	Residue	Tri.	20	71.1816	28.8184
48	4	AR	20	0	0.25	Residue	Tri.	25	67.3629	32.6371
49	1	AR	20	0	1	Residue	Tri.	34	59.0361	40.9639
50	2	AR	20	0	1	Residue	Tri.	35	56.25	43.75
51	3	AR	20	0	1	Residue	Tri.	25	73.176	26.824
52	4	AR	20	0	1	Residue	Tri.	22.6667	74.5318	25.4682
53	1	AR	20	0	7	Residue	Tri.	73	17.2336	82.7664
54	2	AR	20	0	7	Residue	Tri.	70	19.7248	80.2752
55	3	AR	20	0	7	Residue	Tri.	73	2.01342	97.9866
56	4	AR	20	0	7	Residue	Tri.	74	10.8434	89.1566
57	1	AR	20	0	14	Residue	Tri.	66.6	14.6154	85.3846
58	2	AR	20	0	14	Residue	Tri.	73	15.1163	84.8837
59	3	AR	20	0	14	Residue	Tri.	70	9.67742	90.3226
60	4	AR	20	0	14	Residue	Tri.	83.2	13.3333	86.6667
61	1	CU	5	0	0	Residue	Tri.	13.5	65.0259	34.9741
62	2	CU	5	0	0	Residue	Tri.	13.6	61.3636	38.6364
63	3	CU	5	0	0	Residue	Tri.	12	66.2921	33.7079
64	4	CU	5	0	0	Residue	Tri.	12.6	66.4894	33.5106
65	1	CU	5	0	0.25	Residue	Tri.	25.6	70.0935	29.9065
66	2	CU	5	0	0.25	Residue	Tri.	25	41.8605	58.1395
67	3	CU	5	0	0.25	Residue	Tri.	24.8	39.2157	60.7843
68	4	CU	5	0	0.25	Residue	Tri.	26	30.4813	69.5187
69	1	CU	5	0	1	Residue	Tri.	29	23.6842	76.3158
70	2	CU	5	0	1	Residue	Tri.	29	29.2683	70.7317
71	3	CU	5	0	1	Residue	Tri.	27.75	32.3171	67.6829
72	4	CU	5	0	1	Residue	Tri.	23.4	38.7435	61.2565
73	1	CU	5	0	7	Residue	Tri.	34.2	11.399	88.601
74	2	CU	5	0	7	Residue	Tri.	34.2	2.84091	97.1591
75	3	CU	5	0	7	Residue	Tri.	31.25	12.2191	87.7809
76	4	CU	5	0	7	Residue	Tri.	29.4	23.8342	76.1658
77	1	CU	5	0	14	Residue	Tri.	31.6	16.8421	83.1579
78	2	CU	5	0	14	Residue	Tri.	28.2	20.7865	79.2135
79	3	CU	5	0	14	Residue	Tri.	28.6	23.9362	76.0638
80	4	CU	5	0	14	Residue	Tri.	30.6	64.2523	35.7477
81	1	CU	10	0	0	Residue	Tri.	17	60.4651	39.5349
82	2	CU	10	0	0	Residue	Tri.	14.8	63.7255	36.2745
83	3	CU	10	0	0	Residue	Tri.	12.6667	66.1319	33.8681
84	4	CU	10	0	0	Residue	Tri.	13.8	63.6842	36.3158
85	1	CU	10	0	0.25	Residue	Tri.	22.75	44.5122	55.4878
86	2	CU	10	0	0.25	Residue	Tri.	26.25	35.9756	64.0244
87	3	CU	10	0	0.25	Residue	Tri.	21	45.0262	54.9738
88	4	CU	10	0	0.25	Residue	Tri.	22.8	40.9326	59.0674
89	1	CU	10	0	1	Residue	Tri.	27.6	21.5909	78.4091
90	2	CU	10	0	1	Residue	Tri.	25	29.7753	70.2247
91	3	CU	10	0	1	Residue	Tri.	27.2	28.4211	71.5789
92	4	CU	10	0	1	Residue	Tri.	26.6	36.2874	63.7126
93	1	CU	10	0	7	Residue	Tri.	27.8	66.9048	33.0952
94	2	CU	10	0	7	Residue	Tri.	29	24.3478	75.6522
95	3	CU	10	0	7	Residue	Tri.	29.2	21.9251	78.0749
96	4	CU	10	0	7	Residue	Tri.	29.2	24.6452	75.3548
97	1	CU	10	0	14	Residue	Tri.	78.6	7.52941	92.4706
98	2	CU	10	0	14	Residue	Tri.	36	2.04082	97.9592
99	3	CU	10	0	14	Residue	Tri.	33.8	15.5	84.5
100	4	CU	10	0	14	Residue	Tri.	30.5	14.0845	85.9155
101	1	CU	20	0	0	Residue	Tri.	14.6	58.2857	41.7143
102	2	CU	20	0	0	Residue	Tri.	15.3333	56.1905	43.8095
103	3	CU	20	0	0	Residue	Tri.	18.75	48.489	51.511
104	4	CU	20	0	0	Residue	Tri.	15.8	56.9091	43.0909
105	1	CU	20	0	0.25	Residue	Tri.	21.4	48.5577	51.4423
106	2	CU	20	0	0.25	Residue	Tri.	22.2	45.5882	54.4118
107	3	CU	20	0	0.25	Residue	Tri.	24.8	33.6898	66.3102
108	4	CU	20	0	0.25	Residue	Tri.	22.5	40.7895	59.2105
109	1	CU	20	0	1	Residue	Tri.	23.6	42.439	57.561
110	2	CU	20	0	1	Residue	Tri.	25	39.0244	60.9756
111	3	CU	20	0	1	Residue	Tri.	25.8	32.4607	67.5393
112	4	CU	20	0	1	Residue	Tri.	28.6	25.9067	74.0933
113	1	CU	20	0	7	Residue	Tri.	29.2	17.0455	82.9545
114	2	CU	20	0	7	Residue	Tri.	26.6	25.2809	74.7191
115	3	CU	20	0	7	Residue	Tri.	26.2	31.0526	68.9474
116	4	CU	20	0	7	Residue	Tri.	28	32.9341	67.0659
117	1	CU	20	0	14	Residue	Tri.	30	14.2857	85.7143
118	2	CU	20	0	14	Residue	Tri.	32.5	15.2174	84.7826
119	3	CU	20	0	14	Residue	Tri.	32.3333	17.517	82.483
120	4	CU	20	0	14	Residue	Tri.	32.75	22.209	77.791
121	1	AR	5	5	0	Residue	Tri.	0	100	0
122	2	AR	5	5	0	Residue	Tri.	0	100	0
123	3	AR	5	5	0	Residue	Tri.	12	86.2385	13.7615
124	4	AR	5	5	0	Residue	Tri.	15	82.7586	17.2414
125	1	AR	5	5	0.25	Residue	Tri.	22	74.6544	25.3456
126	2	AR	5	5	0.25	Residue	Tri.	40	56.6161	43.3839
127	3	AR	5	5	0.25	Residue	Tri.	30	62.5	37.5
128	4	AR	5	5	0.25	Residue	Tri.	22.5	67.5793	32.4207
129	1	AR	5	5	1	Residue	Tri.	18.75	75.5222	24.4778
130	2	AR	5	5	1	Residue	Tri.	32.5	60.8434	39.1566
131	3	AR	5	5	1	Residue	Tri.	31.25	60.9375	39.0625
132	4	AR	5	5	1	Residue	Tri.	21.6667	76.7525	23.2475
133	1	AR	5	5	7	Residue	Tri.	87.6667	1.49813	98.5019
134	2	AR	5	5	7	Residue	Tri.	72.5	17.8005	82.1995
135	3	AR	5	5	7	Residue	Tri.	78.4	10.0917	89.9083
136	4	AR	5	5	7	Residue	Tri.	75.75	14.8876	85.1124
137	1	AR	5	5	14	Residue	Tri.	83.5	5.3288	94.6712
138	2	AR	5	5	14	Residue	Tri.	79.2	9.17431	90.8257
139	3	AR	5	5	14	Residue	Tri.	84.25	6.38889	93.6111
140	4	AR	5	5	14	Residue	Tri.	80.75	6.97005	93.03
141	1	AR	10	5	0	Residue	Tri.	0	100	0
142	2	AR	10	5	0	Residue	Tri.	12	85	15
143	3	AR	10	5	0	Residue	Tri.	15	78.3862	21.6138
144	4	AR	10	5	0	Residue	Tri.	7.5	90.2089	9.79112
145	1	AR	10	5	0.25	Residue	Tri.	21.25	74.3976	25.6024
146	2	AR	10	5	0.25	Residue	Tri.	47.5	40.625	59.375
147	3	AR	10	5	0.25	Residue	Tri.	25	73.176	26.824
148	4	AR	10	5	0.25	Residue	Tri.	40	55.0562	44.9438
149	1	AR	10	5	1	Residue	Tri.	19.6667	77.7022	22.2978
150	2	AR	10	5	1	Residue	Tri.	21.6667	75.1529	24.8471
151	3	AR	10	5	1	Residue	Tri.	33.3333	59.596	40.404
152	4	AR	10	5	1	Residue	Tri.	31	57.0637	42.9363
153	1	AR	10	5	7	Residue	Tri.	46.6	40.2564	59.7436
154	2	AR	10	5	7	Residue	Tri.	84.75	1.45349	98.5465
155	3	AR	10	5	7	Residue	Tri.	83.5	1.76471	98.2353
156	4	AR	10	5	7	Residue	Tri.	71.25	17.1512	82.8488
157	1	AR	10	5	14	Residue	Tri.	63.6667	24.2965	75.7035
158	2	AR	10	5	14	Residue	Tri.	83.2	12.4211	87.5789
159	3	AR	10	5	14	Residue	Tri.	85.8	8.7234	91.2766
160	4	AR	10	5	14	Residue	Tri.	78.3333	12.963	87.037
161	1	AR	20	5	0	Residue	Tri.	0	100	0
162	2	AR	20	5	0	Residue	Tri.	0	100	0
163	3	AR	20	5	0	Residue	Tri.	0	100	0
164	4	AR	20	5	0	Residue	Tri.	0	100	0
165	1	AR	20	5	0.25	Residue	Tri.	28.5	68.6813	31.3187
166	2	AR	20	5	0.25	Residue	Tri.	25	68.75	31.25
167	3	AR	20	5	0.25	Residue	Tri.	0	100	0
168	4	AR	20	5	0.25	Residue	Tri.	41.6667	45.6049	54.3951
169	1	AR	20	5	1	Residue	Tri.	25	69.8795	30.1205
170	2	AR	20	5	1	Residue	Tri.	22.5	71.875	28.125
171	3	AR	20	5	1	Residue	Tri.	27.3333	70.6724	29.3276
172	4	AR	20	5	1	Residue	Tri.	45	49.4382	50.5618
173	1	AR	20	5	7	Residue	Tri.	60.4	31.5193	68.4807
174	2	AR	20	5	7	Residue	Tri.	73.5	15.711	84.289
175	3	AR	20	5	7	Residue	Tri.	66	11.4094	88.5906
176	4	AR	20	5	7	Residue	Tri.	81.8	1.44578	98.5542
177	1	AR	20	5	14	Residue	Tri.	68	12.8205	87.1795
178	2	AR	20	5	14	Residue	Tri.	74	13.9535	86.0465
179	3	AR	20	5	14	Residue	Tri.	71	8.3871	91.6129
180	4	AR	20	5	14	Residue	Tri.	94.6667	1.38889	98.6111
181	1	CU	5	5	0	Residue	Tri.	20.5	46.8912	53.1088
182	2	CU	5	5	0	Residue	Tri.	23.25	33.9489	66.0511
183	3	CU	5	5	0	Residue	Tri.	16.75	52.9494	47.0506
184	4	CU	5	5	0	Residue	Tri.	21	44.1489	55.8511
185	1	CU	5	5	0.25	Residue	Tri.	22.5	73.715	26.285
186	2	CU	5	5	0.25	Residue	Tri.	16.2	62.3256	37.6744
187	3	CU	5	5	0.25	Residue	Tri.	25	38.7255	61.2745
188	4	CU	5	5	0.25	Residue	Tri.	23.75	36.4973	63.5027
189	1	CU	5	5	1	Residue	Tri.	33.75	11.1842	88.8158
190	2	CU	5	5	1	Residue	Tri.	27.5	32.9268	67.0732
191	3	CU	5	5	1	Residue	Tri.	35	14.6341	85.3659
192	4	CU	5	5	1	Residue	Tri.	28.75	24.7382	75.2618
193	1	CU	5	5	7	Residue	Tri.	23.3333	39.5509	60.4491
194	2	CU	5	5	7	Residue	Tri.	21	40.3409	59.6591
195	3	CU	5	5	7	Residue	Tri.	19.2	46.0674	53.9326
196	4	CU	5	5	7	Residue	Tri.	22.25	42.3575	57.6425
197	1	CU	5	5	14	Residue	Tri.	32.5	14.4737	85.5263
198	2	CU	5	5	14	Residue	Tri.	30	15.7303	84.2697
199	3	CU	5	5	14	Residue	Tri.	30.25	19.5479	80.4521
200	4	CU	5	5	14	Residue	Tri.	31.6	63.0841	36.9159
201	1	CU	10	5	0	Residue	Tri.	19.5	54.6512	45.3488
202	2	CU	10	5	0	Residue	Tri.	20	50.9804	49.0196
203	3	CU	10	5	0	Residue	Tri.	21.6667	42.0677	57.9323
204	4	CU	10	5	0	Residue	Tri.	18.2	52.1053	47.8947
205	1	CU	10	5	0.25	Residue	Tri.	25.2	38.5366	61.4634
206	2	CU	10	5	0.25	Residue	Tri.	25.3333	38.2114	61.7886
207	3	CU	10	5	0.25	Residue	Tri.	28.75	24.7382	75.2618
208	4	CU	10	5	0.25	Residue	Tri.	23.75	38.4715	61.5285
209	1	CU	10	5	1	Residue	Tri.	25	28.9773	71.0227
210	2	CU	10	5	1	Residue	Tri.	27.6667	22.2846	77.7154
211	3	CU	10	5	1	Residue	Tri.	31.75	16.4474	83.5526
212	4	CU	10	5	1	Residue	Tri.	36.6667	12.1756	87.8244
213	1	CU	10	5	7	Residue	Tri.	73	13.0952	86.9048
214	2	CU	10	5	7	Residue	Tri.	24.4	36.3478	63.6522
215	3	CU	10	5	7	Residue	Tri.	27	27.8075	72.1925
216	4	CU	10	5	7	Residue	Tri.	24	38.0645	61.9355
217	1	CU	10	5	14	Residue	Tri.	83	2.35294	97.6471
218	2	CU	10	5	14	Residue	Tri.	35.3333	3.85488	96.1451
219	3	CU	10	5	14	Residue	Tri.	34.8	13	87
220	4	CU	10	5	14	Residue	Tri.	31.5	11.2676	88.7324
221	1	CU	20	5	0	Residue	Tri.	21.6667	38.0952	61.9048
222	2	CU	20	5	0	Residue	Tri.	19	45.7143	54.2857
223	3	CU	20	5	0	Residue	Tri.	18	50.5495	49.4505
224	4	CU	20	5	0	Residue	Tri.	17	53.6364	46.3636
225	1	CU	20	5	0.25	Residue	Tri.	32.5	21.875	78.125
226	2	CU	20	5	0.25	Residue	Tri.	26.25	35.6618	64.3382
227	3	CU	20	5	0.25	Residue	Tri.	31.2	16.5775	83.4225
228	4	CU	20	5	0.25	Residue	Tri.	28.6	24.7368	75.2632
229	1	CU	20	5	1	Residue	Tri.	36.25	11.5854	88.4146
230	2	CU	20	5	1	Residue	Tri.	25.25	38.4146	61.5854
231	3	CU	20	5	1	Residue	Tri.	29.3333	23.2112	76.7888
232	4	CU	20	5	1	Residue	Tri.	27.5	28.7565	71.2435
233	1	CU	20	5	7	Residue	Tri.	19.3333	45.0758	54.9242
234	2	CU	20	5	7	Residue	Tri.	23	35.3933	64.6067
235	3	CU	20	5	7	Residue	Tri.	23.75	37.5	62.5
236	4	CU	20	5	7	Residue	Tri.	23.75	43.1138	56.8862
237	1	CU	20	5	14	Residue	Tri.	31	11.4286	88.5714
238	2	CU	20	5	14	Residue	Tri.	32.4	15.4783	84.5217
239	3	CU	20	5	14	Residue	Tri.	33.75	13.9031	86.0969
240	4	CU	20	5	14	Residue	Tri.	33.75	19.8337	80.1663
241	1	AR	5	10	0	Residue	Tri.	0	100	0
242	2	AR	5	10	0	Residue	Tri.	0	100	0
243	3	AR	5	10	0	Residue	Tri.	15	82.7982	17.2018
244	4	AR	5	10	0	Residue	Tri.	20	77.0115	22.9885
245	1	AR	5	10	0.25	Residue	Tri.	15	82.7189	17.2811
246	2	AR	5	10	0.25	Residue	Tri.	31.6667	65.6544	34.3456
247	3	AR	5	10	0.25	Residue	Tri.	20	75	25
248	4	AR	5	10	0.25	Residue	Tri.	21.25	69.3804	30.6196
249	1	AR	5	10	1	Residue	Tri.	27	64.752	35.248
250	2	AR	5	10	1	Residue	Tri.	49	40.9639	59.0361
251	3	AR	5	10	1	Residue	Tri.	30	62.5	37.5
252	4	AR	5	10	1	Residue	Tri.	30.6	67.1674	32.8326
253	1	AR	5	10	7	Residue	Tri.	69.4	22.0225	77.9775
254	2	AR	5	10	7	Residue	Tri.	71.2	19.2744	80.7256
255	3	AR	5	10	7	Residue	Tri.	76	12.844	87.156
256	4	AR	5	10	7	Residue	Tri.	72.75	18.2584	81.7416
257	1	AR	5	10	14	Residue	Tri.	79.4	9.97732	90.0227
258	2	AR	5	10	14	Residue	Tri.	81.2	6.88073	93.1193
259	3	AR	5	10	14	Residue	Tri.	86.25	4.16667	95.8333
260	4	AR	5	10	14	Residue	Tri.	81.2	6.45161	93.5484
261	1	AR	10	10	0	Residue	Tri.	10	89.154	10.846
262	2	AR	10	10	0	Residue	Tri.	0	100	0
263	3	AR	10	10	0	Residue	Tri.	0	100	0
264	4	AR	10	10	0	Residue	Tri.	0	100	0
265	1	AR	10	10	0.25	Residue	Tri.	26.25	68.3735	31.6265
266	2	AR	10	10	0.25	Residue	Tri.	20.25	74.6875	25.3125
267	3	AR	10	10	0.25	Residue	Tri.	25.3333	72.8183	27.1817
268	4	AR	10	10	0.25	Residue	Tri.	21	76.4045	23.5955
269	1	AR	10	10	1	Residue	Tri.	21	76.1905	23.8095
270	2	AR	10	10	1	Residue	Tri.	25	71.3303	28.6697
271	3	AR	10	10	1	Residue	Tri.	29.3333	64.4444	35.5556
272	4	AR	10	10	1	Residue	Tri.	33	54.2936	45.7064
273	1	AR	10	10	7	Residue	Tri.	43.6	44.1026	55.8974
274	2	AR	10	10	7	Residue	Tri.	75.2	12.5581	87.4419
275	3	AR	10	10	7	Residue	Tri.	81.8	3.76471	96.2353
276	4	AR	10	10	7	Residue	Tri.	68	20.9302	79.0698
277	1	AR	10	10	14	Residue	Tri.	53.6	36.2663	63.7337
278	2	AR	10	10	14	Residue	Tri.	85.2	10.3158	89.6842
279	3	AR	10	10	14	Residue	Tri.	91.8	2.34043	97.6596
280	4	AR	10	10	14	Residue	Tri.	78	13.3333	86.6667
281	1	AR	20	10	0	Residue	Tri.	0	100	0
282	2	AR	20	10	0	Residue	Tri.	0	100	0
283	3	AR	20	10	0	Residue	Tri.	0	100	0
284	4	AR	20	10	0	Residue	Tri.	0	100	0
285	1	AR	20	10	0.25	Residue	Tri.	30	67.033	32.967
286	2	AR	20	10	0.25	Residue	Tri.	15	81.25	18.75
287	3	AR	20	10	0.25	Residue	Tri.	26	62.536	37.464
288	4	AR	20	10	0.25	Residue	Tri.	40	47.7807	52.2193
289	1	AR	20	10	1	Residue	Tri.	40	51.8072	48.1928
290	2	AR	20	10	1	Residue	Tri.	54.5	31.875	68.125
291	3	AR	20	10	1	Residue	Tri.	36	61.3734	38.6266
292	4	AR	20	10	1	Residue	Tri.	32.5	63.4831	36.5169
293	1	AR	20	10	7	Residue	Tri.	60	31.9728	68.0272
294	2	AR	20	10	7	Residue	Tri.	67.4	22.7064	77.2936
295	3	AR	20	10	7	Residue	Tri.	66.75	10.4027	89.5973
296	4	AR	20	10	7	Residue	Tri.	77	7.22892	92.7711
297	1	AR	20	10	14	Residue	Tri.	67	14.1026	85.8974
298	2	AR	20	10	14	Residue	Tri.	80.5	6.39535	93.6047
299	3	AR	20	10	14	Residue	Tri.	73	5.80645	94.1935
300	4	AR	20	10	14	Residue	Tri.	91.25	4.94792	95.0521
301	1	CU	5	10	0	Residue	Tri.	18.75	51.4249	48.5751
302	2	CU	5	10	0	Residue	Tri.	16.6667	52.6515	47.3485
303	3	CU	5	10	0	Residue	Tri.	18.25	48.736	51.264
304	4	CU	5	10	0	Residue	Tri.	21.2	43.617	56.383
305	1	CU	5	10	0.25	Residue	Tri.	32	62.6168	37.3832
306	2	CU	5	10	0.25	Residue	Tri.	33.75	21.5116	78.4884
307	3	CU	5	10	0.25	Residue	Tri.	32.5	20.3431	79.6569
308	4	CU	5	10	0.25	Residue	Tri.	30	19.7861	80.2139
309	1	CU	5	10	1	Residue	Tri.	28.5	25	75
310	2	CU	5	10	1	Residue	Tri.	25	39.0244	60.9756
311	3	CU	5	10	1	Residue	Tri.	35	14.6341	85.3659
312	4	CU	5	10	1	Residue	Tri.	28.3333	25.829	74.171
313	1	CU	5	10	7	Residue	Tri.	29.5	23.5751	76.4249
314	2	CU	5	10	7	Residue	Tri.	26.6	24.4318	75.5682
315	3	CU	5	10	7	Residue	Tri.	27.25	23.4551	76.5449
316	4	CU	5	10	7	Residue	Tri.	28.6	25.9067	74.0933
317	1	CU	5	10	14	Residue	Tri.	34	10.5263	89.4737
318	2	CU	5	10	14	Residue	Tri.	31.6	11.236	88.764
319	3	CU	5	10	14	Residue	Tri.	31.8	15.4255	84.5745
320	4	CU	5	10	14	Residue	Tri.	33.6	60.7477	39.2523
321	1	CU	10	10	0	Residue	Tri.	19.25	55.2326	44.7674
322	2	CU	10	10	0	Residue	Tri.	20	50.9804	49.0196
323	3	CU	10	10	0	Residue	Tri.	20	46.5241	53.4759
324	4	CU	10	10	0	Residue	Tri.	18.25	51.9737	48.0263
325	1	CU	10	10	0.25	Residue	Tri.	28	31.7073	68.2927
326	2	CU	10	10	0.25	Residue	Tri.	31	24.3902	75.6098
327	3	CU	10	10	0.25	Residue	Tri.	32	16.2304	83.7696
328	4	CU	10	10	0.25	Residue	Tri.	23.3333	39.5509	60.4491
329	1	CU	10	10	1	Residue	Tri.	30	14.7727	85.2273
330	2	CU	10	10	1	Residue	Tri.	34	4.49438	95.5056
331	3	CU	10	10	1	Residue	Tri.	33.75	11.1842	88.8158
332	4	CU	10	10	1	Residue	Tri.	35	16.1677	83.8323
333	1	CU	10	10	7	Residue	Tri.	83	1.19048	98.8095
334	2	CU	10	10	7	Residue	Tri.	32.3333	15.6522	84.3478
335	3	CU	10	10	7	Residue	Tri.	31.4	16.0428	83.9572
336	4	CU	10	10	7	Residue	Tri.	28.2	27.2258	72.7742
337	1	CU	10	10	14	Residue	Tri.	80.6667	5.09804	94.902
338	2	CU	10	10	14	Residue	Tri.	36.4	0.952381	99.0476
339	3	CU	10	10	14	Residue	Tri.	39	2.5	97.5
340	4	CU	10	10	14	Residue	Tri.	33.2	6.47887	93.5211
341	1	CU	20	10	0	Residue	Tri.	20.2	42.2857	57.7143
342	2	CU	20	10	0	Residue	Tri.	21.6667	38.0952	61.9048
343	3	CU	20	10	0	Residue	Tri.	20.6	43.4066	56.5934
344	4	CU	20	10	0	Residue	Tri.	17.2	53.0909	46.9091
345	1	CU	20	10	0.25	Residue	Tri.	27.5	33.8942	66.1058
346	2	CU	20	10	0.25	Residue	Tri.	23	43.6275	56.3725
347	3	CU	20	10	0.25	Residue	Tri.	25	33.1551	66.8449
348	4	CU	20	10	0.25	Residue	Tri.	30	21.0526	78.9474
349	1	CU	20	10	1	Residue	Tri.	35.5	13.4146	86.5854
350	2	CU	20	10	1	Residue	Tri.	28	31.7073	68.2927
351	3	CU	20	10	1	Residue	Tri.	36	5.75916	94.2408
352	4	CU	20	10	1	Residue	Tri.	35	9.32642	90.6736
353	1	CU	20	10	7	Residue	Tri.	28	20.4545	79.5455
354	2	CU	20	10	7	Residue	Tri.	30	15.7303	84.2697
355	3	CU	20	10	7	Residue	Tri.	30.75	19.0789	80.9211
356	4	CU	20	10	7	Residue	Tri.	33.3333	20.1597	79.8403
357	1	CU	20	10	14	Residue	Tri.	30	14.2857	85.7143
358	2	CU	20	10	14	Residue	Tri.	34.4	10.2609	89.7391
359	3	CU	20	10	14	Residue	Tri.	35.75	8.80102	91.199
360	4	CU	20	10	14	Residue	Tri.	38.3333	8.94695	91.053
361	1	AR	5	20	0	Residue	Tri.	0	100	0
362	2	AR	5	20	0	Residue	Tri.	0	100	0
363	3	AR	5	20	0	Residue	Tri.	0	100	0
364	4	AR	5	20	0	Residue	Tri.	11	87.3563	12.6437
365	1	AR	5	20	0.25	Residue	Tri.	16.25	81.2788	18.7212
366	2	AR	5	20	0.25	Residue	Tri.	31.25	66.1063	33.8937
367	3	AR	5	20	0.25	Residue	Tri.	28.6	64.25	35.75
368	4	AR	5	20	0.25	Residue	Tri.	40	42.3631	57.6369
369	1	AR	5	20	1	Residue	Tri.	38.75	49.4125	50.5875
370	2	AR	5	20	1	Residue	Tri.	30	63.8554	36.1446
371	3	AR	5	20	1	Residue	Tri.	32.5	59.375	40.625
372	4	AR	5	20	1	Residue	Tri.	42	54.9356	45.0644
373	1	AR	5	20	7	Residue	Tri.	71	20.2247	79.7753
374	2	AR	5	20	7	Residue	Tri.	73.2	17.0068	82.9932
375	3	AR	5	20	7	Residue	Tri.	79.6	8.7156	91.2844
376	4	AR	5	20	7	Residue	Tri.	73.2	17.7528	82.2472
377	1	AR	5	20	14	Residue	Tri.	87.5	0.793651	99.2063
378	2	AR	5	20	14	Residue	Tri.	83.2	4.58716	95.4128
379	3	AR	5	20	14	Residue	Tri.	88.25	1.94444	98.0556
380	4	AR	5	20	14	Residue	Tri.	83.2	4.14747	95.8525
381	1	AR	10	20	0	Residue	Tri.	12	86.9848	13.0152
382	2	AR	10	20	0	Residue	Tri.	20	75	25
383	3	AR	10	20	0	Residue	Tri.	0	100	0
384	4	AR	10	20	0	Residue	Tri.	21.5	71.9321	28.0679
385	1	AR	10	20	0.25	Residue	Tri.	27	67.4699	32.5301
386	2	AR	10	20	0.25	Residue	Tri.	28.3333	64.5833	35.4167
387	3	AR	10	20	0.25	Residue	Tri.	36	61.3734	38.6266
388	4	AR	10	20	0.25	Residue	Tri.	47.5	46.6292	53.3708
389	1	AR	10	20	1	Residue	Tri.	23.3333	73.545	26.455
390	2	AR	10	20	1	Residue	Tri.	26.25	69.8968	30.1032
391	3	AR	10	20	1	Residue	Tri.	30	63.6364	36.3636
392	4	AR	10	20	1	Residue	Tri.	29.25	59.4875	40.5125
393	1	AR	10	20	7	Residue	Tri.	50.25	35.5769	64.4231
394	2	AR	10	20	7	Residue	Tri.	83.75	2.61628	97.3837
395	3	AR	10	20	7	Residue	Tri.	79.6667	6.27451	93.7255
396	4	AR	10	20	7	Residue	Tri.	70	18.6047	81.3953
397	1	AR	10	20	14	Residue	Tri.	55.6	33.8882	66.1118
398	2	AR	10	20	14	Residue	Tri.	93.75	1.31579	98.6842
399	3	AR	10	20	14	Residue	Tri.	92.5	1.59574	98.4043
400	4	AR	10	20	14	Residue	Tri.	80	11.1111	88.8889
401	1	AR	20	20	0	Residue	Tri.	0	100	0
402	2	AR	20	20	0	Residue	Tri.	0	100	0
403	3	AR	20	20	0	Residue	Tri.	12.5	84.9398	15.0602
404	4	AR	20	20	0	Residue	Tri.	7	93.8462	6.15385
405	1	AR	20	20	0.25	Residue	Tri.	30	67.033	32.967
406	2	AR	20	20	0.25	Residue	Tri.	20	75	25
407	3	AR	20	20	0.25	Residue	Tri.	35	49.5677	50.4323
408	4	AR	20	20	0.25	Residue	Tri.	25	67.3629	32.6371
409	1	AR	20	20	1	Residue	Tri.	43.75	47.2892	52.7108
410	2	AR	20	20	1	Residue	Tri.	46	42.5	57.5
411	3	AR	20	20	1	Residue	Tri.	46.25	50.3755	49.6245
412	4	AR	20	20	1	Residue	Tri.	44.25	50.2809	49.7191
413	1	AR	20	20	7	Residue	Tri.	58.6	33.5601	66.4399
414	2	AR	20	20	7	Residue	Tri.	71	18.578	81.422
415	3	AR	20	20	7	Residue	Tri.	68.75	7.71812	92.2819
416	4	AR	20	20	7	Residue	Tri.	79.6	4.09639	95.9036
417	1	AR	20	20	14	Residue	Tri.	72	7.69231	92.3077
418	2	AR	20	20	14	Residue	Tri.	81	5.81395	94.186
419	3	AR	20	20	14	Residue	Tri.	75.75	2.25806	97.7419
420	4	AR	20	20	14	Residue	Tri.	93.25	2.86458	97.1354
421	1	CU	5	20	0	Residue	Tri.	16.8	56.4767	43.5233
422	2	CU	5	20	0	Residue	Tri.	17.5	50.2841	49.7159
423	3	CU	5	20	0	Residue	Tri.	21.6	39.3258	60.6742
424	4	CU	5	20	0	Residue	Tri.	27.5	26.8617	73.1383
425	1	CU	5	20	0.25	Residue	Tri.	35.5	58.528	41.472
426	2	CU	5	20	0.25	Residue	Tri.	32.5	24.4186	75.5814
427	3	CU	5	20	0.25	Residue	Tri.	28.3333	30.5556	69.4444
428	4	CU	5	20	0.25	Residue	Tri.	28	25.1337	74.8663
429	1	CU	5	20	1	Residue	Tri.	36	5.26316	94.7368
430	2	CU	5	20	1	Residue	Tri.	27.6667	32.5203	67.4797
431	3	CU	5	20	1	Residue	Tri.	27	34.1463	65.8537
432	4	CU	5	20	1	Residue	Tri.	31.5	17.5393	82.4607
433	1	CU	5	20	7	Residue	Tri.	32	17.0984	82.9016
434	2	CU	5	20	7	Residue	Tri.	28.75	18.3239	81.6761
435	3	CU	5	20	7	Residue	Tri.	28.8	19.1011	80.8989
436	4	CU	5	20	7	Residue	Tri.	33.5	13.2124	86.7876
437	1	CU	5	20	14	Residue	Tri.	37.3333	1.75439	98.2456
438	2	CU	5	20	14	Residue	Tri.	35	1.68539	98.3146
439	3	CU	5	20	14	Residue	Tri.	33.8	10.1064	89.8936
440	4	CU	5	20	14	Residue	Tri.	36.25	57.6519	42.3481
441	1	CU	10	20	0	Residue	Tri.	23.25	45.9302	54.0698
442	2	CU	10	20	0	Residue	Tri.	25	38.7255	61.2745
443	3	CU	10	20	0	Residue	Tri.	25	33.1551	66.8449
444	4	CU	10	20	0	Residue	Tri.	20.5	46.0526	53.9474
445	1	CU	10	20	0.25	Residue	Tri.	28.75	29.878	70.122
446	2	CU	10	20	0.25	Residue	Tri.	30	26.8293	73.1707
447	3	CU	10	20	0.25	Residue	Tri.	21.6667	43.281	56.719
448	4	CU	10	20	0.25	Residue	Tri.	29	24.8705	75.1295
449	1	CU	10	20	1	Residue	Tri.	25.25	28.267	71.733
450	2	CU	10	20	1	Residue	Tri.	31	12.9213	87.0787
451	3	CU	10	20	1	Residue	Tri.	30.2	20.5263	79.4737
452	4	CU	10	20	1	Residue	Tri.	24.6	41.0778	58.9222
453	1	CU	10	20	7	Residue	Tri.	75	10.7143	89.2857
454	2	CU	10	20	7	Residue	Tri.	33.25	13.2609	86.7391
455	3	CU	10	20	7	Residue	Tri.	36	3.74332	96.2567
456	4	CU	10	20	7	Residue	Tri.	30.6667	20.8602	79.1398
457	1	CU	10	20	14	Residue	Tri.	70	17.6471	82.3529
458	2	CU	10	20	14	Residue	Tri.	35	4.7619	95.2381
459	3	CU	10	20	14	Residue	Tri.	39.5	1.25	98.75
460	4	CU	10	20	14	Residue	Tri.	35.6667	-0.469484	100.469
461	1	CU	20	20	0	Residue	Tri.	18.3333	47.619	52.381
462	2	CU	20	20	0	Residue	Tri.	16	54.2857	45.7143
463	3	CU	20	20	0	Residue	Tri.	16.25	55.3571	44.6429
464	4	CU	20	20	0	Residue	Tri.	19.75	46.1364	53.8636
465	1	CU	20	20	0.25	Residue	Tri.	24	42.3077	57.6923
466	2	CU	20	20	0.25	Residue	Tri.	30	26.4706	73.5294
467	3	CU	20	20	0.25	Residue	Tri.	25	33.1551	66.8449
468	4	CU	20	20	0.25	Residue	Tri.	27.75	26.9737	73.0263
469	1	CU	20	20	1	Residue	Tri.	35	14.6341	85.3659
470	2	CU	20	20	1	Residue	Tri.	34.4	16.0976	83.9024
471	3	CU	20	20	1	Residue	Tri.	33	13.6126	86.3874
472	4	CU	20	20	1	Residue	Tri.	31.25	19.0415	80.9585
473	1	CU	20	20	7	Residue	Tri.	30	14.7727	85.2273
474	2	CU	20	20	7	Residue	Tri.	32.5	8.70787	91.2921
475	3	CU	20	20	7	Residue	Tri.	32.75	13.8158	86.1842
476	4	CU	20	20	7	Residue	Tri.	34	18.5629	81.4371
477	1	CU	20	20	14	Residue	Tri.	35	0	100
478	2	CU	20	20	14	Residue	Tri.	36.4	5.04348	94.9565
479	3	CU	20	20	14	Residue	Tri.	37.75	3.69898	96.301
480	4	CU	20	20	14	Residue	Tri.	40.3333	4.19636	95.8036
481	1	AR	5	UTC	0	Residue	Tri.	89	0	100
482	2	AR	5	UTC	0	Residue	Tri.	88.2	0	100
483	3	AR	5	UTC	0	Residue	Tri.	87.2	0	100
484	4	AR	5	UTC	0	Residue	Tri.	87	0	100
485	1	AR	5	UTC	0.25	Residue	Tri.	86.8	0	100
486	2	AR	5	UTC	0.25	Residue	Tri.	92.2	0	100
487	3	AR	5	UTC	0.25	Residue	Tri.	80	0	100
488	4	AR	5	UTC	0.25	Residue	Tri.	69.4	0	100
489	1	AR	5	UTC	1	Residue	Tri.	76.6	0	100
490	2	AR	5	UTC	1	Residue	Tri.	83	0	100
491	3	AR	5	UTC	1	Residue	Tri.	80	0	100
492	4	AR	5	UTC	1	Residue	Tri.	93.2	0	100
493	1	AR	5	UTC	7	Residue	Tri.	89	0	100
494	2	AR	5	UTC	7	Residue	Tri.	88.2	0	100
495	3	AR	5	UTC	7	Residue	Tri.	87.2	0	100
496	4	AR	5	UTC	7	Residue	Tri.	89	0	100
497	1	AR	5	UTC	14	Residue	Tri.	88.2	0	100
498	2	AR	5	UTC	14	Residue	Tri.	87.2	0	100
499	3	AR	5	UTC	14	Residue	Tri.	90	0	100
500	4	AR	5	UTC	14	Residue	Tri.	86.8	0	100
501	1	AR	10	UTC	0	Residue	Tri.	92.2	0	100
502	2	AR	10	UTC	0	Residue	Tri.	80	0	100
503	3	AR	10	UTC	0	Residue	Tri.	69.4	0	100
504	4	AR	10	UTC	0	Residue	Tri.	76.6	0	100
505	1	AR	10	UTC	0.25	Residue	Tri.	83	0	100
506	2	AR	10	UTC	0.25	Residue	Tri.	80	0	100
507	3	AR	10	UTC	0.25	Residue	Tri.	93.2	0	100
508	4	AR	10	UTC	0.25	Residue	Tri.	89	0	100
509	1	AR	10	UTC	1	Residue	Tri.	88.2	0	100
510	2	AR	10	UTC	1	Residue	Tri.	87.2	0	100
511	3	AR	10	UTC	1	Residue	Tri.	82.5	0	100
512	4	AR	10	UTC	1	Residue	Tri.	72.2	0	100
513	1	AR	10	UTC	7	Residue	Tri.	78	0	100
514	2	AR	10	UTC	7	Residue	Tri.	86	0	100
515	3	AR	10	UTC	7	Residue	Tri.	85	0	100
516	4	AR	10	UTC	7	Residue	Tri.	86	0	100
517	1	AR	10	UTC	14	Residue	Tri.	84.1	0	100
518	2	AR	10	UTC	14	Residue	Tri.	95	0	100
519	3	AR	10	UTC	14	Residue	Tri.	94	0	100
520	4	AR	10	UTC	14	Residue	Tri.	90	0	100
521	1	AR	20	UTC	0	Residue	Tri.	79	0	100
522	2	AR	20	UTC	0	Residue	Tri.	54	0	100
523	3	AR	20	UTC	0	Residue	Tri.	83	0	100
524	4	AR	20	UTC	0	Residue	Tri.	113.75	0	100
525	1	AR	20	UTC	0.25	Residue	Tri.	91	0	100
526	2	AR	20	UTC	0.25	Residue	Tri.	80	0	100
527	3	AR	20	UTC	0.25	Residue	Tri.	69.4	0	100
528	4	AR	20	UTC	0.25	Residue	Tri.	76.6	0	100
529	1	AR	20	UTC	1	Residue	Tri.	83	0	100
530	2	AR	20	UTC	1	Residue	Tri.	80	0	100
531	3	AR	20	UTC	1	Residue	Tri.	93.2	0	100
532	4	AR	20	UTC	1	Residue	Tri.	89	0	100
533	1	AR	20	UTC	7	Residue	Tri.	88.2	0	100
534	2	AR	20	UTC	7	Residue	Tri.	87.2	0	100
535	3	AR	20	UTC	7	Residue	Tri.	74.5	0	100
536	4	AR	20	UTC	7	Residue	Tri.	83	0	100
537	1	AR	20	UTC	14	Residue	Tri.	78	0	100
538	2	AR	20	UTC	14	Residue	Tri.	86	0	100
539	3	AR	20	UTC	14	Residue	Tri.	77.5	0	100
540	4	AR	20	UTC	14	Residue	Tri.	96	0	100
541	1	CU	5	UTC	0	Residue	Tri.	38.6	0	100
542	2	CU	5	UTC	0	Residue	Tri.	35.2	0	100
543	3	CU	5	UTC	0	Residue	Tri.	35.6	0	100
544	4	CU	5	UTC	0	Residue	Tri.	37.6	0	100
545	1	CU	5	UTC	0.25	Residue	Tri.	85.6	0	100
546	2	CU	5	UTC	0.25	Residue	Tri.	43	0	100
547	3	CU	5	UTC	0.25	Residue	Tri.	40.8	0	100
548	4	CU	5	UTC	0.25	Residue	Tri.	37.4	0	100
549	1	CU	5	UTC	1	Residue	Tri.	38	0	100
550	2	CU	5	UTC	1	Residue	Tri.	41	0	100
551	3	CU	5	UTC	1	Residue	Tri.	41	0	100
552	4	CU	5	UTC	1	Residue	Tri.	38.2	0	100
553	1	CU	5	UTC	7	Residue	Tri.	38.6	0	100
554	2	CU	5	UTC	7	Residue	Tri.	35.2	0	100
555	3	CU	5	UTC	7	Residue	Tri.	35.6	0	100
556	4	CU	5	UTC	7	Residue	Tri.	38.6	0	100
557	1	CU	5	UTC	14	Residue	Tri.	38	0	100
558	2	CU	5	UTC	14	Residue	Tri.	35.6	0	100
559	3	CU	5	UTC	14	Residue	Tri.	37.6	0	100
560	4	CU	5	UTC	14	Residue	Tri.	85.6	0	100
561	1	CU	10	UTC	0	Residue	Tri.	43	0	100
562	2	CU	10	UTC	0	Residue	Tri.	40.8	0	100
563	3	CU	10	UTC	0	Residue	Tri.	37.4	0	100
564	4	CU	10	UTC	0	Residue	Tri.	38	0	100
565	1	CU	10	UTC	0.25	Residue	Tri.	41	0	100
566	2	CU	10	UTC	0.25	Residue	Tri.	41	0	100
567	3	CU	10	UTC	0.25	Residue	Tri.	38.2	0	100
568	4	CU	10	UTC	0.25	Residue	Tri.	38.6	0	100
569	1	CU	10	UTC	1	Residue	Tri.	35.2	0	100
570	2	CU	10	UTC	1	Residue	Tri.	35.6	0	100
571	3	CU	10	UTC	1	Residue	Tri.	38	0	100
572	4	CU	10	UTC	1	Residue	Tri.	41.75	0	100
573	1	CU	10	UTC	7	Residue	Tri.	84	0	100
574	2	CU	10	UTC	7	Residue	Tri.	38.3333	0	100
575	3	CU	10	UTC	7	Residue	Tri.	37.4	0	100
576	4	CU	10	UTC	7	Residue	Tri.	38.75	0	100
577	1	CU	10	UTC	14	Residue	Tri.	85	0	100
578	2	CU	10	UTC	14	Residue	Tri.	36.75	0	100
579	3	CU	10	UTC	14	Residue	Tri.	40	0	100
580	4	CU	10	UTC	14	Residue	Tri.	35.5	0	100
581	1	CU	20	UTC	0	Residue	Tri.	35	0	100
582	2	CU	20	UTC	0	Residue	Tri.	35	0	100
583	3	CU	20	UTC	0	Residue	Tri.	36.4	0	100
584	4	CU	20	UTC	0	Residue	Tri.	36.6667	0	100
585	1	CU	20	UTC	0.25	Residue	Tri.	41.6	0	100
586	2	CU	20	UTC	0.25	Residue	Tri.	40.8	0	100
587	3	CU	20	UTC	0.25	Residue	Tri.	37.4	0	100
588	4	CU	20	UTC	0.25	Residue	Tri.	38	0	100
589	1	CU	20	UTC	1	Residue	Tri.	41	0	100
590	2	CU	20	UTC	1	Residue	Tri.	41	0	100
591	3	CU	20	UTC	1	Residue	Tri.	38.2	0	100
592	4	CU	20	UTC	1	Residue	Tri.	38.6	0	100
593	1	CU	20	UTC	7	Residue	Tri.	35.2	0	100
594	2	CU	20	UTC	7	Residue	Tri.	35.6	0	100
595	3	CU	20	UTC	7	Residue	Tri.	38	0	100
596	4	CU	20	UTC	7	Residue	Tri.	41.75	0	100
597	1	CU	20	UTC	14	Residue	Tri.	35	0	100
598	2	CU	20	UTC	14	Residue	Tri.	38.3333	0	100
599	3	CU	20	UTC	14	Residue	Tri.	39.2	0	100
600	4	CU	20	UTC	14	Residue	Tri.	42.1	0	100
