# Supplementary material for: Rainfall affects leaching of pre-emergent herbicide from wheat residue into the soil
Source: PLoS One. 2019 Feb 1;14(2):e0210219. doi: 10.1371/journal.pone.0210219 (PMC6358059; doi:10.1371/journal.pone.0210219)
Supplement: S2 Table — (XLSX) [file pone.0210219.s002.xlsx]

## Sheet: Soil
R. No	PlotNo!	Rep!	R_Eve!	Medium	Herbicide!	Pl. Spec.!	Sl_Avg.
1	1	1	0	Soil	PYRO	AR	0
2	1	1	0	Soil	PYRO	CU	28.3333
3	2	2	0	Soil	PYRO	AR	22.5
4	2	2	0	Soil	PYRO	CU	27
5	3	3	0	Soil	PYRO	AR	20
6	3	3	0	Soil	PYRO	CU	26
7	4	4	0	Soil	PYRO	AR	25
8	4	4	0	Soil	PYRO	CU	20.75
9	5	1	20	Soil	PYRO	AR	0
10	5	1	20	Soil	PYRO	CU	12.25
11	6	2	20	Soil	PYRO	AR	0
12	6	2	20	Soil	PYRO	CU	12.25
13	7	3	20	Soil	PYRO	AR	0
14	7	3	20	Soil	PYRO	CU	12.5
15	8	4	20	Soil	PYRO	AR	0
16	8	4	20	Soil	PYRO	CU	16.25
17	9	1	10+10	Soil	PYRO	AR	0
18	9	1	10+10	Soil	PYRO	CU	17
19	10	2	10+10	Soil	PYRO	AR	0
20	10	2	10+10	Soil	PYRO	CU	16
21	11	3	10+10	Soil	PYRO	AR	0
22	11	3	10+10	Soil	PYRO	CU	16.6
23	12	4	10+10	Soil	PYRO	AR	0
24	12	4	10+10	Soil	PYRO	CU	19.8
25	13	1	5+5+5+5	Soil	PYRO	AR	0
26	13	1	5+5+5+5	Soil	PYRO	CU	16.2
27	14	2	5+5+5+5	Soil	PYRO	AR	0
28	14	2	5+5+5+5	Soil	PYRO	CU	16
29	15	3	5+5+5+5	Soil	PYRO	AR	0
30	15	3	5+5+5+5	Soil	PYRO	CU	15.25
31	16	4	5+5+5+5	Soil	PYRO	AR	0
32	16	4	5+5+5+5	Soil	PYRO	CU	16.4
33	17	1	UTC	Soil	PYRO	AR	88.3333
34	17	1	UTC	Soil	PYRO	CU	38.6667
35	18	2	UTC	Soil	PYRO	AR	79
36	18	2	UTC	Soil	PYRO	CU	37.75
37	19	3	UTC	Soil	PYRO	AR	80
38	19	3	UTC	Soil	PYRO	CU	37.25
39	20	4	UTC	Soil	PYRO	AR	85.75
40	20	4	UTC	Soil	PYRO	CU	39.25
1	1	1	0	Soil	TRI	AR	12.5
2	1	1	0	Soil	TRI	CU	26.6667
3	2	2	0	Soil	TRI	AR	30
4	2	2	0	Soil	TRI	CU	25.3333
5	3	3	0	Soil	TRI	AR	15
6	3	3	0	Soil	TRI	CU	28.4
7	4	4	0	Soil	TRI	AR	25
8	4	4	0	Soil	TRI	CU	27.5
9	5	1	20	Soil	TRI	AR	32
10	5	1	20	Soil	TRI	CU	30
11	6	2	20	Soil	TRI	AR	37.5
12	6	2	20	Soil	TRI	CU	27.5
13	7	3	20	Soil	TRI	AR	30.8
14	7	3	20	Soil	TRI	CU	27.5
15	8	4	20	Soil	TRI	AR	20.3333
16	8	4	20	Soil	TRI	CU	28
17	9	1	10+10	Soil	TRI	AR	36.25
18	9	1	10+10	Soil	TRI	CU	31
19	10	2	10+10	Soil	TRI	AR	29
20	10	2	10+10	Soil	TRI	CU	30
21	11	3	10+10	Soil	TRI	AR	15
22	11	3	10+10	Soil	TRI	CU	29.6667
23	12	4	10+10	Soil	TRI	AR	35
24	12	4	10+10	Soil	TRI	CU	31
25	13	1	5+5+5+5	Soil	TRI	AR	32.5
26	13	1	5+5+5+5	Soil	TRI	CU	26.6667
27	14	2	5+5+5+5	Soil	TRI	AR	42.3333
28	14	2	5+5+5+5	Soil	TRI	CU	29.3333
29	15	3	5+5+5+5	Soil	TRI	AR	40
30	15	3	5+5+5+5	Soil	TRI	CU	30
31	16	4	5+5+5+5	Soil	TRI	AR	38.75
32	16	4	5+5+5+5	Soil	TRI	CU	30.75
33	17	1	UTC	Soil	TRI	AR	70
34	17	1	UTC	Soil	TRI	CU	36
35	18	2	UTC	Soil	TRI	AR	77.5
36	18	2	UTC	Soil	TRI	CU	37.2
37	19	3	UTC	Soil	TRI	AR	76.6
38	19	3	UTC	Soil	TRI	CU	37
39	20	4	UTC	Soil	TRI	AR	77
40	20	4	UTC	Soil	TRI	CU	39
1	1	1	0	Soil	PRO	AR	16
2	1	1	0	Soil	PRO	CU	26.4
3	2	2	0	Soil	PRO	AR	35
4	2	2	0	Soil	PRO	CU	30
5	3	3	0	Soil	PRO	AR	35
6	3	3	0	Soil	PRO	CU	29
7	4	4	0	Soil	PRO	AR	22.5
8	4	4	0	Soil	PRO	CU	25
9	5	1	20	Soil	PRO	AR	25
10	5	1	20	Soil	PRO	CU	25
11	6	2	20	Soil	PRO	AR	26.5
12	6	2	20	Soil	PRO	CU	23.4
13	7	3	20	Soil	PRO	AR	13
14	7	3	20	Soil	PRO	CU	26
15	8	4	20	Soil	PRO	AR	0
16	8	4	20	Soil	PRO	CU	22
17	9	1	10+10	Soil	PRO	AR	0
18	9	1	10+10	Soil	PRO	CU	30.75
19	10	2	10+10	Soil	PRO	AR	17.5
20	10	2	10+10	Soil	PRO	CU	26.8
21	11	3	10+10	Soil	PRO	AR	21
22	11	3	10+10	Soil	PRO	CU	28
23	12	4	10+10	Soil	PRO	AR	16
24	12	4	10+10	Soil	PRO	CU	24.2
25	13	1	5+5+5+5	Soil	PRO	AR	0
26	13	1	5+5+5+5	Soil	PRO	CU	22.5
27	14	2	5+5+5+5	Soil	PRO	AR	15
28	14	2	5+5+5+5	Soil	PRO	CU	24
29	15	3	5+5+5+5	Soil	PRO	AR	0
30	15	3	5+5+5+5	Soil	PRO	CU	21.6667
31	16	4	5+5+5+5	Soil	PRO	AR	25
32	16	4	5+5+5+5	Soil	PRO	CU	27
33	17	1	UTC	Soil	PRO	AR	87.25
34	17	1	UTC	Soil	PRO	CU	38.3333
35	18	2	UTC	Soil	PRO	AR	79.3333
36	18	2	UTC	Soil	PRO	CU	40.25
37	19	3	UTC	Soil	PRO	AR	79.6
38	19	3	UTC	Soil	PRO	CU	38.4
39	20	4	UTC	Soil	PRO	AR	78.3333
40	20	4	UTC	Soil	PRO	CU	37.6667

## Sheet: Residue
R. No	PlotNo!	Rep!	R_Eve!	Medium	Herbicide!	Pl. Spec.!	Sl_Avg.
1	1	1	0	Residue	PYRO	AR	0
2	1	1	0	Residue	PYRO	CU	15.4
3	2	2	0	Residue	PYRO	AR	0
4	2	2	0	Residue	PYRO	CU	14.6
5	3	3	0	Residue	PYRO	AR	0
6	3	3	0	Residue	PYRO	CU	16.4
7	4	4	0	Residue	PYRO	AR	0
8	4	4	0	Residue	PYRO	CU	17.75
9	5	1	20	Residue	PYRO	AR	0
10	5	1	20	Residue	PYRO	CU	22.8
11	6	2	20	Residue	PYRO	AR	0
12	6	2	20	Residue	PYRO	CU	22
13	7	3	20	Residue	PYRO	AR	0
14	7	3	20	Residue	PYRO	CU	26.8
15	8	4	20	Residue	PYRO	AR	0
16	8	4	20	Residue	PYRO	CU	25.8
17	9	1	10+10	Residue	PYRO	AR	0
18	9	1	10+10	Residue	PYRO	CU	20
19	10	2	10+10	Residue	PYRO	AR	0
20	10	2	10+10	Residue	PYRO	CU	24.4
21	11	3	10+10	Residue	PYRO	AR	0
22	11	3	10+10	Residue	PYRO	CU	24.4
23	12	4	10+10	Residue	PYRO	AR	0
24	12	4	10+10	Residue	PYRO	CU	26.6667
25	13	1	5+5+5+5	Residue	PYRO	AR	0
26	13	1	5+5+5+5	Residue	PYRO	CU	26
27	14	2	5+5+5+5	Residue	PYRO	AR	0
28	14	2	5+5+5+5	Residue	PYRO	CU	25.6
29	15	3	5+5+5+5	Residue	PYRO	AR	0
30	15	3	5+5+5+5	Residue	PYRO	CU	27.4
31	16	4	5+5+5+5	Residue	PYRO	AR	0
32	16	4	5+5+5+5	Residue	PYRO	CU	26.4
33	17	1	UTC	Residue	PYRO	AR	71
34	17	1	UTC	Residue	PYRO	CU	38.25
35	18	2	UTC	Residue	PYRO	AR	82
36	18	2	UTC	Residue	PYRO	CU	39.6
37	19	3	UTC	Residue	PYRO	AR	70
38	19	3	UTC	Residue	PYRO	CU	40.6
39	20	4	UTC	Residue	PYRO	AR	85
40	20	4	UTC	Residue	PYRO	CU	35
1	1	1	0	Residue	TRI	AR	0
2	1	1	0	Residue	TRI	CU	27.25
3	2	2	0	Residue	TRI	AR	0
4	2	2	0	Residue	TRI	CU	28.75
5	3	3	0	Residue	TRI	AR	0
6	3	3	0	Residue	TRI	CU	28
7	4	4	0	Residue	TRI	AR	0
8	4	4	0	Residue	TRI	CU	26.25
9	5	1	20	Residue	TRI	AR	30
10	5	1	20	Residue	TRI	CU	29
11	6	2	20	Residue	TRI	AR	10
12	6	2	20	Residue	TRI	CU	28.6
13	7	3	20	Residue	TRI	AR	20
14	7	3	20	Residue	TRI	CU	28.2
15	8	4	20	Residue	TRI	AR	0
16	8	4	20	Residue	TRI	CU	31
17	9	1	10+10	Residue	TRI	AR	25
18	9	1	10+10	Residue	TRI	CU	29.2
19	10	2	10+10	Residue	TRI	AR	0
20	10	2	10+10	Residue	TRI	CU	27.8
21	11	3	10+10	Residue	TRI	AR	0
22	11	3	10+10	Residue	TRI	CU	28.8
23	12	4	10+10	Residue	TRI	AR	0
24	12	4	10+10	Residue	TRI	CU	27.6
25	13	1	5+5+5+5	Residue	TRI	AR	38.75
26	13	1	5+5+5+5	Residue	TRI	CU	35.4
27	14	2	5+5+5+5	Residue	TRI	AR	30
28	14	2	5+5+5+5	Residue	TRI	CU	33
29	15	3	5+5+5+5	Residue	TRI	AR	26.25
30	15	3	5+5+5+5	Residue	TRI	CU	31
31	16	4	5+5+5+5	Residue	TRI	AR	38.3333
32	16	4	5+5+5+5	Residue	TRI	CU	33.75
33	17	1	UTC	Residue	TRI	AR	75
34	17	1	UTC	Residue	TRI	CU	32.5
35	18	2	UTC	Residue	TRI	AR	77.5
36	18	2	UTC	Residue	TRI	CU	38
37	19	3	UTC	Residue	TRI	AR	75
38	19	3	UTC	Residue	TRI	CU	40
39	20	4	UTC	Residue	TRI	AR	74
40	20	4	UTC	Residue	TRI	CU	38.2
1	1	1	0	Residue	PRO	AR	0
2	1	1	0	Residue	PRO	CU	22
3	2	2	0	Residue	PRO	AR	0
4	2	2	0	Residue	PRO	CU	20.5
5	3	3	0	Residue	PRO	AR	0
6	3	3	0	Residue	PRO	CU	22.4
7	4	4	0	Residue	PRO	AR	0
8	4	4	0	Residue	PRO	CU	23
9	5	1	20	Residue	PRO	AR	0
10	5	1	20	Residue	PRO	CU	23
11	6	2	20	Residue	PRO	AR	0
12	6	2	20	Residue	PRO	CU	21.75
13	7	3	20	Residue	PRO	AR	0
14	7	3	20	Residue	PRO	CU	27.5
15	8	4	20	Residue	PRO	AR	0
16	8	4	20	Residue	PRO	CU	21.6667
17	9	1	10+10	Residue	PRO	AR	0
18	9	1	10+10	Residue	PRO	CU	28.75
19	10	2	10+10	Residue	PRO	AR	0
20	10	2	10+10	Residue	PRO	CU	28.6
21	11	3	10+10	Residue	PRO	AR	0
22	11	3	10+10	Residue	PRO	CU	27.5
23	12	4	10+10	Residue	PRO	AR	0
24	12	4	10+10	Residue	PRO	CU	25
25	13	1	5+5+5+5	Residue	PRO	AR	0
26	13	1	5+5+5+5	Residue	PRO	CU	27.5
27	14	2	5+5+5+5	Residue	PRO	AR	0
28	14	2	5+5+5+5	Residue	PRO	CU	27.2
29	15	3	5+5+5+5	Residue	PRO	AR	0
30	15	3	5+5+5+5	Residue	PRO	CU	28.25
31	16	4	5+5+5+5	Residue	PRO	AR	0
32	16	4	5+5+5+5	Residue	PRO	CU	27.8
33	17	1	UTC	Residue	PRO	AR	85
34	17	1	UTC	Residue	PRO	CU	38.8
35	18	2	UTC	Residue	PRO	AR	86
36	18	2	UTC	Residue	PRO	CU	38.8
37	19	3	UTC	Residue	PRO	AR	95
38	19	3	UTC	Residue	PRO	CU	37.2
39	20	4	UTC	Residue	PRO	AR	80
40	20	4	UTC	Residue	PRO	CU	47
