# Supplementary material for: Rainfall affects leaching of pre-emergent herbicide from wheat residue into the soil
Source: PLoS One. 2019 Feb 1;14(2):e0210219. doi: 10.1371/journal.pone.0210219 (PMC6358059; doi:10.1371/journal.pone.0210219)
Supplement: S1 Fig — (XLSX) [file pone.0210219.s003.xlsx]

## Sheet: Figures #1-7
		Shoot length (% of control)
				5 mm/hr	10 mm/hr	20 mm/hr													LSD	LSD/2
	Annual ryegrass	Prosulfocarb	W. Residue	6.27	3.73	11.58	20												4.297	2.1485
			Soil	45.39	46.26	39.3		55											4.8	2.4
		Pyroxasulfone	W. Residue	0	0.1	0.14			5										2.151	1.0755
			Soil	28.03	27.5	31.23				40									2.8	1.4
		Trifluralin	W. Residue	61.26	59	60.45					70								2.881	1.4405
			Soil	56.45	56.9	51.72						68							5.6	2.8
	Cucumber	Prosulfocarb	W. Residue	59.39	60.4	60.72							70						3.793	1.8965
			Soil	61.66	64.65	59.06								74					3.4	1.7
		Pyroxasulfone	W. Residue	54.84	58.01	58.96									70				3.044	1.522
			Soil	53.39	52.02	54.43										65			3.5	1.75
		Trifluralin	W. Residue	73.45	78.19	77.35											88		3.267	1.6335
			Soil	69.45	71.3	67.3												75	4.9	2.45
		Effect of rainfall intensity on retention and leaching of pre-emergent herbicides from crop residues
	W. Residue
				0 mm	5 mm	10 mm	20 mm			LSD	LSD/2
	Prosulfocarb	Annual ryegrass	0 Day	0	0	0	0			9.906	4.953
			0.25 Day	0	1.09	0	0.67
			1 Day	0	0	0	7.15	30
			7 Day	0.97	9.58	7.55	17
			14 Day	8.16	19.24	38.42	34.03
		Cucumber	0 Day	43.17	39.83	54.64	57.87			4.438	2.219
			0.25 Day	50.31	45.72	48.45	53.3
			1 Day	54.39	54.8	62.69	70.15		90
			7 Day	66.45	64.01	68.35	73.59
			14 Day	63.89	75.06	73.52	83.2
	Pyroxasulfone	Annual ryegrass	0 Day	0	0	0	0			0.619	0.3095
			0.25 Day	0	0	0.66	0
			1 Day	0	0.9	0	0	10
			7 Day	0	0	0	0
			14 Day	0	0	0	0
		Cucumber	0 Day	42.63	49.03	53.34	53.83			7.019	3.5095
			0.25 Day	52.03	48.2	59.26	60.81
			1 Day	37.04	53.16	62.95	67.86		80
			7 Day	54.92	61.9	60.18	67.91
			14 Day	66.38	62.52	63.72	67.72
	Trifluralin	Annual ryegrass	0 Day	0	6.45	4.25	8.33			3.411	1.7055
			0.25 Day	34.79	34.36	29.7	37.25
			1 Day	37.3	32.88	40.82	42.95	70
			7 Day	84.22	86.25	81.16	84.11
			14 Day	87.87	89.77	89.92	93.5
		Cucumber	0 Day	38.91	52.86	51.83	54.98			3.833	1.9165
			0.25 Day	56.94	62.49	69.34	67.3
			1 Day	68.34	77.89	82.39	78.7		90
			7 Day	75.46	62.94	80.59	85.65
			14 Day	80.48	83	87.06	91.06
	Soil			0 mm	5 mm	10 mm	20 mm
	Prosulfocarb	Annual ryegrass	0 Day	68.77	22.99	25.97	19.22			5.642	2.821
			0.25 Day	58.01	32.94	38.34	36.63
			1 Day	57.43	42.33	30.33	33.41	70
			7 Day	57.39	45.03	30.58	35.83
			14 Day	59.08	60.37	58.7	59.69
		Cucumber	0 Day	74.53	54.7	46.86	49.13			4.024	2.012
			0.25 Day	68.54	67.91	61.62	59.6
			1 Day	65.29	58.45	61.96	57.19		80
			7 Day	61.55	69.95	63.62	57.46
			14 Day	62.61	65.89	64.68	64.25
	Pyroxasulfone	Annual ryegrass	0 Day	18.1	1.07	0	0			2.735	1.3675
			0.25 Day	33.07	0	0	0
			1 Day	40.71	1.99	0	0	70
			7 Day	50.77	0	0	0.74
			14 Day	76.55	0	0	0
		Cucumber	0 Day	35.38	27.92	19.89	20.3			4.076	2.038
			0.25 Day	52.18	29.44	26.37	26.62
			1 Day	61.58	37.63	33.49	34.29		80
			7 Day	71.34	51.76	46.62	47.01
			14 Day	71.6	47.48	45.38	45.71
	Trifluralin	Annual ryegrass	0 Day	52.69	33.83	29.83	29.17			6.564	3.282
			0.25 Day	58.38	34.71	37.59	51.68
			1 Day	49.09	38.81	45.95	38.51	70
			7 Day	48.66	36.97	44.64	47.31
			14 Day	43.94	40.08	58.07	55.64
		Cucumber	0 Day	65.43	65.57	56.11	51.53			11.217	5.6085
			0.25 Day	63.44	56.85	59.83	51.5
			1 Day	67.94	55.32	70.93	59.09		90
			7 Day	67.65	59.99	59.81	61.57
			14 Day	66.52	64.7	69.35	60.55
													2
																																													4
																													3
