# Supplementary material for: Rainfall affects leaching of pre-emergent herbicide from wheat residue into the soil
Source: PLoS One. 2019 Feb 1;14(2):e0210219. doi: 10.1371/journal.pone.0210219 (PMC6358059; doi:10.1371/journal.pone.0210219)
Supplement: S2 Fig — (XLSX) [file pone.0210219.s004.xlsx]

## Sheet: Figure#8
			Herbicide	Pl_Spec	R_Eve
					0 mm	5+5+5+5 mm	10+10 mm	20 mm	a	b	c	d	e	f								LSD	LSD/2
		Annual ryegrass	Prosulfocarb	W.Residue	0	0	0	0															0
				Soil	24.28	9.65	13.15	11.71		35												18.722	9.361
			Pyroxasulfone	W.Residue	0	0	0	0															0
				Soil	20.7	0	0	0				35										9.57	4.785
			Trifluralin	W.Residue	0	44.3	8.3	19.9					55									15.46	7.73
				Soil	27.2	50.9	38.6	40.2						60								13.92	6.96
		Cucumber	Prosulfocarb	W.Residue	54.67	69.02	68.73	58.84							75							7.98	3.99
				Soil	57.46	59.66	63.99	42.59								75						8.773	4.3865
			Pyroxasulfone	W.Residue	42.06	68.88	62.55	63.72									75					6.711	3.3555
				Soil	66.9	41.8	45.3	34.8										75				8.49	4.245
			Trifluralin	W.Residue	74.6	90.4	76.8	79											95			8.2	4.1
				Soil	72.4	78.2	81.6	75.8												88		5.146	2.573
